# Supplementary material for: (Acetato-κO)(2-{[2-(dimethyl­amino)­ethyl­imino](phen­yl)meth­yl}-5-methoxy­phenolato-κ3 N,N′,O 1)copper(II)
Source: Acta Crystallogr Sect E Struct Rep Online. 2008 Oct 18;64(Pt 11):m1434. doi: 10.1107/S1600536808033114 (PMC2959767; doi:10.1107/S1600536808033114)
Supplement: Supplementary file 1 [file e-64-m1434-sup1.cif]

##############################################################################
###                                                                        ###
###        Electronic paper (Acta Crystallographica Section E)             ###
###                                                                        ###
##############################################################################
#                                                                            #
# This CIF contains the data in a paper accepted for publication in Acta     #
# Crystallographica Section E. It conforms to the requirements of Notes      #
# for Authors for Section E, and has been peer reviewed under the auspices   #
# of the IUCr Commission on Journals.                                        #
#                                                                            #
# Full details of the Crystallographic Information File format               #
# are given in the paper "The Crystallographic Information File (CIF):       #
# a New Standard Archive File for Crystallography" by S. R. Hall, F. H.      #
# Allen and I. D. Brown [Acta Cryst. (1991), A47, 655-685].                  #
#                                                                            #
# The current version of the core CIF dictionary is obtainable from          #
# ftp://ftp.iucr.org/pub/cif_core.dic. The current version number is 2.4.    #
#                                                                            #
# Software is freely available for graphical display of the structure(s) in  #
# this CIF.  For information consult the CIF home page http://www.iucr.org/  #
# cif/home.html                                                              #
#                                                                            #
# This file may be used for bona fide research purposes within the           #
# scientific community so long as proper attribution is given to the journal # 
# article from which it was obtained.                                        #
#                                                                            #
##############################################################################
                                             
data_global
_journal_date_recd_electronic     2008-08-27
_journal_date_accepted     2008-10-13
_journal_name_full     'Acta Crystallographica, Section E'
_journal_year     2008
_journal_volume     64
_journal_issue     11
_journal_page_first     m1434
_journal_page_last     m1434
_journal_paper_category     QM
_journal_coeditor_code     RK2108
_publ_contact_author_name     'Dr Bao-Tsan Ko'
_publ_contact_author_address
;
 Department of Chemistry, National Chung Hsing University, Taichung 402,
 Taiwan
;
_publ_contact_author_email     btko@cycu.edu.tw
_publ_contact_author_fax     '886-3-2653399'
_publ_contact_author_phone     '886-3-2653327'
_publ_section_title
;\
(Acetato-\k<i>O</i>)(2-{[2-(dimethylamino)ethylimino](phenyl)methyl}-5-\
methoxyphenolato-\k^3^<i>N</i>,<i>N</i>',<i>O</i>^1^)copper(II)
;
loop_
    _publ_author_name
    _publ_author_footnote
    _publ_author_address
    'Chieh-Shen Lin' .
; Department of Chemistry
  National Changhua University of Education
  Changhua 500
  Taiwan
;
    'Chia-Her Lin' .
; Department of Chemistry
  Chung-Yuan Christian University
  Chung-Li 320
  Taiwan
;
    'Jui-Hsien Huang' .
; Department of Chemistry
  National Changhua University of Education
  Changhua 500
  Taiwan
;
    'Chu-Chieh Lin' .
; Department of Chemistry
  Department of Chemistry
  National Chung Hsing University
  Taichung 402
  Taiwan
;
    'Bao-Tsan Ko' .
; Department of Chemistry
  Chung-Yuan Christian University
  Chung-Li 320
  Taiwan
;
_publ_section_synopsis     .
data_I
_chemical_name_systematic
;
(Acetato-\kO)(2-{[2-(dimethylamino)ethylimino](phenyl)methyl}-5-
methoxyphenolato-\k^3^N,N',O^1^)copper(II)
;
_chemical_name_common     ?
_chemical_formula_moiety     'C20 H24 Cu N2 O4'
_chemical_formula_sum     'C20 H24 Cu N2 O4'
_chemical_formula_iupac     '[Cu (C18 H21 N2 O2) (C2 H3 O2)]'
_chemical_formula_weight     419.96
_chemical_melting_point     ?
_symmetry_cell_setting     'Monoclinic'
_symmetry_space_group_name_H-M     'P 21/c'
_symmetry_space_group_name_Hall     '-P 2ybc'
loop_
    _symmetry_equiv_pos_as_xyz
    'x, y, z'
    '-x, y+1/2, -z+1/2'
    '-x, -y, -z'
    'x, -y-1/2, z-1/2'
_cell_length_a     11.9721(16)
_cell_length_b     15.674(2)
_cell_length_c     10.6346(14)
_cell_angle_alpha     90.00
_cell_angle_beta     102.655(3)
_cell_angle_gamma     90.00
_cell_volume     1947.1(4)
_cell_formula_units_Z     4
_cell_measurement_reflns_used     3118
_cell_measurement_theta_min     2.1745
_cell_measurement_theta_max     25.4125
_cell_measurement_temperature     293(2)
_exptl_crystal_description     'Prism'
_exptl_crystal_colour     'Green'
_exptl_crystal_size_max     0.40
_exptl_crystal_size_mid     0.30
_exptl_crystal_size_min     0.20
_exptl_crystal_density_diffrn     1.433
_exptl_crystal_density_meas     ?
_exptl_crystal_density_method     'Not measured'
_exptl_crystal_F_000     876
_exptl_absorpt_coefficient_mu     1.149
_exptl_absorpt_correction_type     'multi-scan'
_exptl_absorpt_process_details     '(SADABS; Sheldrick, 1996)'
_exptl_absorpt_correction_T_min     0.6564
_exptl_absorpt_correction_T_max     0.8027
_exptl_special_details
;
;
_diffrn_ambient_temperature     298(2)
_diffrn_radiation_type     MoK\a
_diffrn_radiation_wavelength     0.71073
_diffrn_radiation_source     'Fine--focus sealed tube'
_diffrn_radiation_monochromator     'Graphite'
_diffrn_measurement_device_type     'Bruker SMART 1000 CCD'
_diffrn_measurement_method     '\f and \w'
_diffrn_detector_area_resol_mean     ?
_diffrn_reflns_number     11008
_diffrn_reflns_av_R_equivalents     0.0488
_diffrn_reflns_av_sigmaI/netI     0.0578
_diffrn_reflns_theta_min     2.17
_diffrn_reflns_theta_max     26.01
_diffrn_reflns_theta_full     26.01
_diffrn_measured_fraction_theta_max     0.996
_diffrn_measured_fraction_theta_full     0.996
_diffrn_reflns_limit_h_min     -14
_diffrn_reflns_limit_h_max     14
_diffrn_reflns_limit_k_min     -18
_diffrn_reflns_limit_k_max     19
_diffrn_reflns_limit_l_min     -8
_diffrn_reflns_limit_l_max     13
_diffrn_standards_number     ?
_diffrn_standards_interval_count     ?
_diffrn_standards_interval_time     ?
_diffrn_standards_decay_%     ?
_refine_special_details
;
 Refinement of <i>F</i>^2^ against ALL reflections. The weighted
 <i>R</i>--factor <i>wR</i> and goodness of fit <i>S</i> are based on
 <i>F</i>^2^, conventional <i>R</i>--factors <i>R</i> are based on <i>F</i>,
 with <i>F</i> set to zero for negative <i>F</i>^2^. The threshold expression
 of <i>F</i>^2^ > \s(<i>F</i>^2^) is used only for calculating
 <i>R</i>--factors(gt) <i>etc</i>. and is not relevant to the choice of
 reflections for refinement. <i>R</i>--factors based on <i>F</i>^2^ are
 statistically about twice as large as those based on <i>F</i>, and
 <i>R</i>--factors based on ALL data will be even larger.
;
_reflns_number_total     3822
_reflns_number_gt     2673
_reflns_threshold_expression     I>2\s(I)
_refine_ls_structure_factor_coef     Fsqd
_refine_ls_matrix_type     'Full'
_refine_ls_R_factor_all     0.0688
_refine_ls_R_factor_gt     0.0395
_refine_ls_wR_factor_gt     0.0904
_refine_ls_wR_factor_ref     0.1032
_refine_ls_goodness_of_fit_ref     1.019
_refine_ls_restrained_S_all     1.019
_refine_ls_number_reflns     3822
_refine_ls_number_parameters     244
_refine_ls_number_restraints     0
_refine_ls_hydrogen_treatment     constr
_refine_ls_weighting_scheme     'Calc'
_refine_ls_weighting_details
                   'calc w=1/[\s^2^(Fo^2^)+(0.05P)^2^] where P=(Fo^2^+2Fc^2^)/3'
_atom_sites_solution_hydrogens     'Geom'
_atom_sites_solution_primary     'Direct'
_atom_sites_solution_secondary     'Difmap'
_refine_ls_shift/su_max     0.001
_refine_ls_shift/su_mean     0.000
_refine_diff_density_max     0.473
_refine_diff_density_min     -0.396
_refine_ls_extinction_method     none
_refine_ls_extinction_coef     ?
loop_
    _atom_type_symbol
    _atom_type_description
    _atom_type_scat_dispersion_real
    _atom_type_scat_dispersion_imag
    _atom_type_scat_source
    'C' 'C' 0.0033 0.0016
                         'International Tables Vol C Tables 4.2.6.8 and 6.1.1.4'
    'H' 'H' 0.0000 0.0000
                         'International Tables Vol C Tables 4.2.6.8 and 6.1.1.4'
    'N' 'N' 0.0061 0.0033
                         'International Tables Vol C Tables 4.2.6.8 and 6.1.1.4'
    'O' 'O' 0.0106 0.0060
                         'International Tables Vol C Tables 4.2.6.8 and 6.1.1.4'
    'Cu' 'Cu' 0.3201 1.2651
                         'International Tables Vol C Tables 4.2.6.8 and 6.1.1.4'
_computing_data_collection     'SMART (Bruker, 1999)'
_computing_cell_refinement     'SAINT (Bruker, 1999)'
_computing_data_reduction     'SAINT (Bruker, 1999)'
_computing_structure_solution     'SHELXS97 (Sheldrick, 2008)'
_computing_structure_refinement     'SHELXL97 (Sheldrick, 2008)'
_computing_molecular_graphics     'SHELXTL (Sheldrick, 2008)'
_computing_publication_material     'SHELXTL (Sheldrick, 2008)'
loop_
    _atom_site_type_symbol
    _atom_site_label
    _atom_site_fract_x
    _atom_site_fract_y
    _atom_site_fract_z
    _atom_site_U_iso_or_equiv
    _atom_site_adp_type
    _atom_site_calc_flag
    _atom_site_refinement_flags
    _atom_site_occupancy
    _atom_site_disorder_assembly
    _atom_site_disorder_group
    Cu Cu 0.93747(3) 0.10053(2) 0.02371(4) 0.02773(13) Uani d . 1 . .
    O O1 0.92068(16) 0.06311(14) 0.1893(2) 0.0332(5) Uani d . 1 . .
    O O2 0.7404(2) -0.04350(17) 0.5113(2) 0.0474(6) Uani d . 1 . .
    O O3 1.09237(16) 0.05131(13) 0.0552(2) 0.0303(5) Uani d . 1 . .
    O O4 1.1426(2) 0.17945(16) 0.1343(2) 0.0467(6) Uani d . 1 . .
    N N1 0.7889(2) 0.15948(18) -0.0052(3) 0.0379(7) Uani d . 1 . .
    N N2 0.9457(2) 0.15348(17) -0.1526(3) 0.0333(6) Uani d . 1 . .
    C C1 0.8276(2) 0.05790(19) 0.2325(3) 0.0268(7) Uani d . 1 . .
    C C2 0.8331(3) 0.0119(2) 0.3478(3) 0.0327(7) Uani d . 1 . .
    H H2A 0.9021 -0.0132 0.3880 0.039 Uiso calc R 1 . .
    C C3 0.7400(3) 0.0029(2) 0.4025(3) 0.0355(8) Uani d . 1 . .
    C C4 0.6361(3) 0.0424(2) 0.3444(3) 0.0434(9) Uani d . 1 . .
    H H4A 0.5733 0.0386 0.3825 0.052 Uiso calc R 1 . .
    C C5 0.6277(3) 0.0858(2) 0.2337(4) 0.0392(8) Uani d . 1 . .
    H H5A 0.5581 0.1112 0.1967 0.047 Uiso calc R 1 . .
    C C6 0.7199(2) 0.0949(2) 0.1702(3) 0.0290(7) Uani d . 1 . .
    C C7 0.7052(3) 0.1444(2) 0.0533(3) 0.0321(7) Uani d . 1 . .
    C C8 0.5879(2) 0.1779(2) -0.0065(3) 0.0348(8) Uani d . 1 . .
    C C9 0.5162(3) 0.1296(3) -0.0985(4) 0.0603(12) Uani d . 1 . .
    H H9A 0.5396 0.0757 -0.1189 0.072 Uiso calc R 1 . .
    C C10 0.4106(3) 0.1598(3) -0.1607(4) 0.0675(13) Uani d . 1 . .
    H H10A 0.3635 0.1267 -0.2232 0.081 Uiso calc R 1 . .
    C C11 0.3748(3) 0.2386(3) -0.1307(4) 0.0581(11) Uani d . 1 . .
    H H11A 0.3038 0.2593 -0.1733 0.070 Uiso calc R 1 . .
    C C12 0.4432(3) 0.2866(3) -0.0384(4) 0.0635(12) Uani d . 1 . .
    H H12A 0.4181 0.3397 -0.0169 0.076 Uiso calc R 1 . .
    C C13 0.5505(3) 0.2568(3) 0.0241(4) 0.0527(10) Uani d . 1 . .
    H H13A 0.5970 0.2902 0.0868 0.063 Uiso calc R 1 . .
    C C14 0.7695(3) 0.2182(3) -0.1169(4) 0.0592(12) Uani d . 1 . .
    H H14A 0.7370 0.2715 -0.0952 0.071 Uiso calc R 1 . .
    H H14B 0.7167 0.1929 -0.1896 0.071 Uiso calc R 1 . .
    C C15 0.8852(3) 0.2344(2) -0.1512(4) 0.0535(10) Uani d . 1 . .
    H H15A 0.8737 0.2613 -0.2352 0.064 Uiso calc R 1 . .
    H H15B 0.9306 0.2726 -0.0883 0.064 Uiso calc R 1 . .
    C C16 0.8860(3) 0.0981(3) -0.2608(4) 0.0561(11) Uani d . 1 . .
    H H16A 0.8906 0.1237 -0.3415 0.084 Uiso calc R 1 . .
    H H16B 0.8071 0.0918 -0.2567 0.084 Uiso calc R 1 . .
    H H16C 0.9219 0.0430 -0.2539 0.084 Uiso calc R 1 . .
    C C17 1.0606(3) 0.1696(3) -0.1764(4) 0.0522(10) Uani d . 1 . .
    H H17A 1.0535 0.1941 -0.2606 0.078 Uiso calc R 1 . .
    H H17B 1.1020 0.1169 -0.1717 0.078 Uiso calc R 1 . .
    H H17C 1.1011 0.2084 -0.1126 0.078 Uiso calc R 1 . .
    C C18 0.8349(3) -0.1007(3) 0.5543(4) 0.0537(10) Uani d . 1 . .
    H H18A 0.8254 -0.1296 0.6309 0.081 Uiso calc R 1 . .
    H H18B 0.9050 -0.0688 0.5726 0.081 Uiso calc R 1 . .
    H H18C 0.8372 -0.1418 0.4881 0.081 Uiso calc R 1 . .
    C C19 1.1673(3) 0.1069(2) 0.1073(3) 0.0329(7) Uani d . 1 . .
    C C20 1.2906(3) 0.0780(3) 0.1325(4) 0.0571(12) Uani d . 1 . .
    H H20A 1.3396 0.1237 0.1713 0.086 Uiso calc R 1 . .
    H H20B 1.3096 0.0620 0.0525 0.086 Uiso calc R 1 . .
    H H20C 1.3008 0.0298 0.1896 0.086 Uiso calc R 1 . .
loop_
    _atom_site_aniso_label
    _atom_site_aniso_U_11
    _atom_site_aniso_U_22
    _atom_site_aniso_U_33
    _atom_site_aniso_U_12
    _atom_site_aniso_U_13
    _atom_site_aniso_U_23
    Cu 0.0244(2) 0.0309(2) 0.0274(2) 0.00498(16) 0.00454(14) 0.00588(17)
    O1 0.0233(11) 0.0480(14) 0.0286(13) 0.0067(10) 0.0060(9) 0.0079(10)
    O2 0.0479(14) 0.0579(18) 0.0401(15) -0.0047(12) 0.0181(11) 0.0103(13)
    O3 0.0234(10) 0.0327(13) 0.0332(13) -0.0008(9) 0.0027(9) 0.0013(10)
    O4 0.0470(15) 0.0407(16) 0.0502(17) 0.0011(12) 0.0061(12) -0.0130(12)
    N1 0.0352(15) 0.0444(19) 0.0333(17) 0.0152(13) 0.0055(12) 0.0123(13)
    N2 0.0354(15) 0.0289(16) 0.0344(17) 0.0033(12) 0.0053(12) 0.0072(12)
    C1 0.0257(15) 0.0265(17) 0.0271(18) -0.0019(12) 0.0034(13) -0.0033(13)
    C2 0.0295(16) 0.037(2) 0.0309(19) 0.0011(14) 0.0042(13) 0.0023(14)
    C3 0.0411(19) 0.035(2) 0.032(2) -0.0092(15) 0.0106(15) -0.0030(15)
    C4 0.0347(19) 0.050(2) 0.052(2) 0.0000(16) 0.0217(16) 0.0017(19)
    C5 0.0282(17) 0.040(2) 0.050(2) 0.0031(14) 0.0106(15) 0.0002(17)
    C6 0.0242(15) 0.0284(18) 0.0334(18) 0.0011(13) 0.0039(13) -0.0032(14)
    C7 0.0293(16) 0.0291(19) 0.036(2) 0.0068(13) 0.0024(14) -0.0061(15)
    C8 0.0277(17) 0.041(2) 0.033(2) 0.0092(14) 0.0008(14) 0.0031(15)
    C9 0.041(2) 0.059(3) 0.071(3) 0.0148(19) -0.011(2) -0.026(2)
    C10 0.043(2) 0.077(3) 0.069(3) 0.013(2) -0.017(2) -0.021(2)
    C11 0.0314(19) 0.070(3) 0.065(3) 0.0144(19) -0.0067(18) 0.011(2)
    C12 0.045(2) 0.049(3) 0.090(3) 0.0256(19) 0.002(2) -0.003(2)
    C13 0.038(2) 0.047(2) 0.065(3) 0.0128(17) -0.0054(18) -0.011(2)
    C14 0.059(2) 0.071(3) 0.053(3) 0.034(2) 0.0219(19) 0.034(2)
    C15 0.068(3) 0.041(2) 0.055(3) 0.0165(19) 0.022(2) 0.0177(19)
    C16 0.070(3) 0.053(3) 0.041(2) -0.003(2) 0.0019(19) 0.0058(19)
    C17 0.048(2) 0.062(3) 0.051(3) 0.0074(19) 0.0203(18) 0.021(2)
    C18 0.058(2) 0.062(3) 0.041(2) -0.005(2) 0.0095(18) 0.015(2)
    C19 0.0274(16) 0.045(2) 0.0265(18) -0.0012(15) 0.0061(13) -0.0016(16)
    C20 0.0288(19) 0.063(3) 0.076(3) 0.0009(17) 0.0047(18) -0.011(2)
_geom_special_details
;
 All s.u.'s (except the s.u. in the dihedral angle between two l.s. planes)
 are estimated using the full covariance matrix. The cell s.u.'s are taken
 into account individually in the estimation of s.u.'s in distances, angles
 and torsion angles; correlations between s.u.'s in cell parameters are only
 used when they are defined by crystal symmetry. An approximate (isotropic)
 treatment of cell s.u.'s is used for estimating s.u.'s involving l.s.
 planes.
;
loop_
    _geom_bond_atom_site_label_1
    _geom_bond_atom_site_label_2
    _geom_bond_site_symmetry_2
    _geom_bond_distance
    _geom_bond_publ_flag
    Cu O1 . 1.908(2) ?
    Cu N1 . 1.968(3) ?
    Cu O3 . 1.968(2) ?
    Cu N2 . 2.073(3) ?
    O1 C1 . 1.298(3) ?
    O2 C3 . 1.366(4) ?
    O2 C18 . 1.437(4) ?
    O3 C19 . 1.287(4) ?
    O4 C19 . 1.224(4) ?
    N1 C7 . 1.312(4) ?
    N1 C14 . 1.481(4) ?
    N2 C15 . 1.463(4) ?
    N2 C17 . 1.475(4) ?
    N2 C16 . 1.493(4) ?
    C1 C2 . 1.412(4) ?
    C1 C6 . 1.436(4) ?
    C2 C3 . 1.374(4) ?
    C2 H2A . 0.9300 ?
    C3 C4 . 1.405(5) ?
    C4 C5 . 1.345(5) ?
    C4 H4A . 0.9300 ?
    C5 C6 . 1.421(4) ?
    C5 H5A . 0.9300 ?
    C6 C7 . 1.443(4) ?
    C7 C8 . 1.505(4) ?
    C8 C13 . 1.378(5) ?
    C8 C9 . 1.378(5) ?
    C9 C10 . 1.377(5) ?
    C9 H9A . 0.9300 ?
    C10 C11 . 1.368(6) ?
    C10 H10A . 0.9300 ?
    C11 C12 . 1.359(5) ?
    C11 H11A . 0.9300 ?
    C12 C13 . 1.392(5) ?
    C12 H12A . 0.9300 ?
    C13 H13A . 0.9300 ?
    C14 C15 . 1.529(5) ?
    C14 H14A . 0.9700 ?
    C14 H14B . 0.9700 ?
    C15 H15A . 0.9700 ?
    C15 H15B . 0.9700 ?
    C16 H16A . 0.9600 ?
    C16 H16B . 0.9600 ?
    C16 H16C . 0.9600 ?
    C17 H17A . 0.9600 ?
    C17 H17B . 0.9600 ?
    C17 H17C . 0.9600 ?
    C18 H18A . 0.9600 ?
    C18 H18B . 0.9600 ?
    C18 H18C . 0.9600 ?
    C19 C20 . 1.510(4) ?
    C20 H20A . 0.9600 ?
    C20 H20B . 0.9600 ?
    C20 H20C . 0.9600 ?
loop_
    _geom_angle_atom_site_label_1
    _geom_angle_atom_site_label_2
    _geom_angle_atom_site_label_3
    _geom_angle_site_symmetry_1
    _geom_angle_site_symmetry_3
    _geom_angle
    _geom_angle_publ_flag
    O1 Cu N1 . . 90.82(10) ?
    O1 Cu O3 . . 90.49(8) ?
    N1 Cu O3 . . 175.05(11) ?
    O1 Cu N2 . . 173.51(10) ?
    N1 Cu N2 . . 83.74(11) ?
    O3 Cu N2 . . 94.64(9) ?
    C1 O1 Cu . . 128.17(19) ?
    C3 O2 C18 . . 117.2(3) ?
    C19 O3 Cu . . 110.5(2) ?
    C7 N1 C14 . . 119.4(3) ?
    C7 N1 Cu . . 126.8(2) ?
    C14 N1 Cu . . 113.3(2) ?
    C15 N2 C17 . . 109.6(3) ?
    C15 N2 C16 . . 111.0(3) ?
    C17 N2 C16 . . 105.9(3) ?
    C15 N2 Cu . . 102.5(2) ?
    C17 N2 Cu . . 117.1(2) ?
    C16 N2 Cu . . 110.8(2) ?
    O1 C1 C2 . . 117.3(3) ?
    O1 C1 C6 . . 124.4(3) ?
    C2 C1 C6 . . 118.3(3) ?
    C3 C2 C1 . . 122.2(3) ?
    C3 C2 H2A . . 118.9 ?
    C1 C2 H2A . . 118.9 ?
    O2 C3 C2 . . 124.1(3) ?
    O2 C3 C4 . . 116.5(3) ?
    C2 C3 C4 . . 119.4(3) ?
    C5 C4 C3 . . 119.8(3) ?
    C5 C4 H4A . . 120.1 ?
    C3 C4 H4A . . 120.1 ?
    C4 C5 C6 . . 123.4(3) ?
    C4 C5 H5A . . 118.3 ?
    C6 C5 H5A . . 118.3 ?
    C7 C6 C5 . . 120.2(3) ?
    C7 C6 C1 . . 122.8(3) ?
    C5 C6 C1 . . 116.9(3) ?
    N1 C7 C6 . . 123.0(3) ?
    N1 C7 C8 . . 118.4(3) ?
    C6 C7 C8 . . 118.6(3) ?
    C13 C8 C9 . . 118.5(3) ?
    C13 C8 C7 . . 122.3(3) ?
    C9 C8 C7 . . 119.1(3) ?
    C10 C9 C8 . . 121.0(4) ?
    C10 C9 H9A . . 119.5 ?
    C8 C9 H9A . . 119.5 ?
    C11 C10 C9 . . 120.0(4) ?
    C11 C10 H10A . . 120.0 ?
    C9 C10 H10A . . 120.0 ?
    C10 C11 C12 . . 119.9(3) ?
    C10 C11 H11A . . 120.0 ?
    C12 C11 H11A . . 120.0 ?
    C13 C12 C11 . . 120.4(4) ?
    C13 C12 H12A . . 119.8 ?
    C11 C12 H12A . . 119.8 ?
    C8 C13 C12 . . 120.1(3) ?
    C8 C13 H13A . . 119.9 ?
    C12 C13 H13A . . 119.9 ?
    N1 C14 C15 . . 107.7(3) ?
    N1 C14 H14A . . 110.2 ?
    C15 C14 H14A . . 110.2 ?
    N1 C14 H14B . . 110.2 ?
    C15 C14 H14B . . 110.2 ?
    H14A C14 H14B . . 108.5 ?
    N2 C15 C14 . . 109.6(3) ?
    N2 C15 H15A . . 109.8 ?
    C14 C15 H15A . . 109.8 ?
    N2 C15 H15B . . 109.8 ?
    C14 C15 H15B . . 109.8 ?
    H15A C15 H15B . . 108.2 ?
    N2 C16 H16A . . 109.5 ?
    N2 C16 H16B . . 109.5 ?
    H16A C16 H16B . . 109.5 ?
    N2 C16 H16C . . 109.5 ?
    H16A C16 H16C . . 109.5 ?
    H16B C16 H16C . . 109.5 ?
    N2 C17 H17A . . 109.5 ?
    N2 C17 H17B . . 109.5 ?
    H17A C17 H17B . . 109.5 ?
    N2 C17 H17C . . 109.5 ?
    H17A C17 H17C . . 109.5 ?
    H17B C17 H17C . . 109.5 ?
    O2 C18 H18A . . 109.5 ?
    O2 C18 H18B . . 109.5 ?
    H18A C18 H18B . . 109.5 ?
    O2 C18 H18C . . 109.5 ?
    H18A C18 H18C . . 109.5 ?
    H18B C18 H18C . . 109.5 ?
    O4 C19 O3 . . 123.3(3) ?
    O4 C19 C20 . . 120.9(3) ?
    O3 C19 C20 . . 115.8(3) ?
    C19 C20 H20A . . 109.5 ?
    C19 C20 H20B . . 109.5 ?
    H20A C20 H20B . . 109.5 ?
    C19 C20 H20C . . 109.5 ?
    H20A C20 H20C . . 109.5 ?
    H20B C20 H20C . . 109.5 ?
