# Supplementary material for: (Acetato-κO)(2-{[2-(dimethyl­amino)­ethyl­imino](phen­yl)meth­yl}-5-methoxy­phenolato-κ3 N,N′,O 1)copper(II)
Source: Acta Crystallogr Sect E Struct Rep Online. 2008 Oct 18;64(Pt 11):m1434. doi: 10.1107/S1600536808033114 (PMC2959767; doi:10.1107/S1600536808033114)
Supplement: Supplementary file 2 [file e-64-m1434-Isup2.hkl]

# 
# h,k,l, Fc-squared, Fo-squared, sigma(Fo-squared) and status flag 
# 
data_I
_shelx_title ' jason1m.ins in P2(1)/c' 
_shelx_refln_list_code          4 
_shelx_F_calc_maximum      181.29 
_exptl_crystal_F_000       876.00 
_reflns_d_resolution_high  0.8103 
 
loop_ 
 _symmetry_equiv_pos_as_xyz 
 'x, y, z' 
 '-x, y+1/2, -z+1/2' 
 '-x, -y, -z' 
 'x, -y-1/2, z-1/2' 
 
_cell_length_a    11.9721 
_cell_length_b    15.6740 
_cell_length_c    10.6346 
_cell_angle_alpha  90.000 
_cell_angle_beta  102.655 
_cell_angle_gamma  90.000 
 
_shelx_F_squared_multiplier     1.000 
 
loop_ 
 _refln_index_h 
 _refln_index_k 
 _refln_index_l 
 _refln_F_squared_calc 
 _refln_F_squared_meas 
 _refln_F_squared_sigma 
 _refln_observed_status 
   2   0   0      284.34      305.00     19.12 o 
   3   0   0      734.41      611.04     23.88 o 
   4   0   0     4575.00     4191.33    113.46 o 
   5   0   0     4623.05     4139.72    130.43 o 
   6   0   0    12417.81    11339.98    166.68 o 
   7   0   0     2867.97     2451.30     61.70 o 
   8   0   0     4849.90     4787.64    119.52 o 
   9   0   0     7606.55     7098.99    286.20 o 
  10   0   0     1293.35     1307.02     62.42 o 
  11   0   0      100.08       81.40     33.94 o 
  12   0   0        9.24       -6.17     27.17 o 
  13   0   0      350.73      333.90     64.14 o 
  14   0   0      621.72      517.10     79.68 o 
   1   1   0     4040.43     3922.38    119.52 o 
   2   1   0     2206.89     2147.10     52.43 o 
   3   1   0     1210.65     1100.88     50.04 o 
   4   1   0     4131.89     3722.30     70.75 o 
   5   1   0     9013.37     9558.43    119.75 o 
   6   1   0     1366.20     1335.98     31.49 o 
   7   1   0      154.36      170.31     18.34 o 
   8   1   0      502.00      507.09     28.50 o 
   9   1   0      338.56      339.59     26.41 o 
  10   1   0      207.32      236.35     26.75 o 
  11   1   0       60.90       47.19     19.58 o 
  12   1   0      389.75      368.54     33.23 o 
  13   1   0      380.15      352.70     38.84 o 
  14   1   0      240.44      246.36     44.06 o 
   0   2   0     1865.79     1640.55     39.20 o 
   1   2   0     8129.38     8328.53    184.61 o 
   2   2   0     3415.69     3543.50     38.18 o 
   3   2   0      763.81      780.35     50.12 o 
   4   2   0       26.32       29.43      8.64 o 
   5   2   0     2602.83     2727.66     52.22 o 
   6   2   0      154.90      165.04     13.87 o 
   7   2   0      835.12      815.93     29.62 o 
   8   2   0      112.74      111.34     18.49 o 
   9   2   0     1559.30     1507.01     42.42 o 
  10   2   0       26.65        9.19     18.40 o 
  11   2   0      649.28      625.82     35.03 o 
  12   2   0      449.71      447.12     51.94 o 
  13   2   0       14.49        3.02     24.19 o 
  14   2   0        3.33      -27.15     27.15 o 
   1   3   0     1199.22     1190.46    172.12 o 
   2   3   0      442.85      446.16     15.00 o 
   3   3   0    18269.37    16763.62    240.45 o 
   4   3   0    10190.45     9853.14    135.38 o 
   5   3   0     2971.47     2803.09     47.26 o 
   6   3   0     5734.03     5475.58     54.55 o 
   7   3   0      721.48      673.70     32.81 o 
   8   3   0       14.07       -1.08     14.61 o 
   9   3   0      149.90      173.80     22.71 o 
  10   3   0     2202.80     2448.73     54.97 o 
  11   3   0      801.07      875.54     46.35 o 
  12   3   0      955.04     1033.71     61.18 o 
  13   3   0     1287.56     1244.31     58.17 o 
  14   3   0      208.54      229.36     44.78 o 
   0   4   0    12914.95    12271.52    315.92 o 
   1   4   0     9201.81     8688.02    162.15 o 
   2   4   0     4147.01     3468.23    161.81 o 
   3   4   0      607.13      548.59     18.13 o 
   4   4   0        6.35        5.45      8.44 o 
   5   4   0      924.65      964.89     29.50 o 
   6   4   0      207.97      199.04     15.29 o 
   7   4   0     2145.02     1925.70     38.40 o 
   8   4   0     3864.66     3772.19    124.34 o 
   9   4   0     3465.78     3246.80     86.97 o 
  10   4   0      118.23       91.42     24.96 o 
  11   4   0      756.22      786.61     44.69 o 
  12   4   0       33.00        0.80     20.76 o 
  13   4   0       35.49       14.87     28.74 o 
  14   4   0      438.30      492.95     57.89 o 
   1   5   0        0.21       24.00     10.60 o 
   2   5   0     1140.98     1027.77     22.81 o 
   3   5   0     2996.52     3294.41    156.73 o 
   4   5   0     1558.56     1676.84     43.81 o 
   5   5   0     2006.24     2124.65     35.19 o 
   6   5   0       13.38       20.68     10.24 o 
   7   5   0       50.74       55.01     12.56 o 
   8   5   0        0.27      -17.40     17.40 o 
   9   5   0       43.23       36.44     23.10 o 
  10   5   0       24.88        7.34     20.36 o 
  11   5   0      264.60      223.30     31.75 o 
  12   5   0        1.61      -17.29     20.39 o 
  13   5   0        8.28        1.82     28.72 o 
   0   6   0     8897.18     8419.62    102.81 o 
   1   6   0     3095.78     2987.90     58.93 o 
   2   6   0     1871.83     1982.82     42.05 o 
   3   6   0      639.42      742.66     31.83 o 
   4   6   0      815.13      803.92     27.90 o 
   5   6   0     2537.82     2622.52     51.18 o 
   6   6   0     1141.47     1053.30     44.65 o 
   7   6   0     2275.22     2126.90     65.91 o 
   8   6   0      980.40      994.28     41.86 o 
   9   6   0      718.62      735.78     35.93 o 
  10   6   0      178.02      169.09     29.49 o 
  11   6   0      411.99      363.02     51.98 o 
  12   6   0       21.28        9.60     18.69 o 
  13   6   0      254.27      273.00     36.57 o 
   1   7   0     1476.72     1277.40     46.91 o 
   2   7   0     5639.28     5439.11     60.78 o 
   3   7   0     6663.17     6387.99     75.95 o 
   4   7   0     8869.86     8941.88     88.21 o 
   5   7   0     7713.66     7779.03     80.72 o 
   6   7   0       21.63       27.26     19.53 o 
   7   7   0       10.38       -6.88     13.31 o 
   8   7   0      185.02      187.92     23.62 o 
   9   7   0       17.73        7.58     17.83 o 
  10   7   0      271.11      238.83     27.05 o 
  11   7   0      461.19      440.00     35.08 o 
  12   7   0      564.69      532.51     43.39 o 
  13   7   0      639.70      602.63     60.24 o 
   0   8   0        2.25       -6.15     22.87 o 
   1   8   0       46.87       70.05     17.26 o 
   2   8   0      136.71      169.82     24.39 o 
   3   8   0        0.41        6.08     14.97 o 
   4   8   0      545.27      636.49     47.31 o 
   5   8   0        0.21        8.89     15.75 o 
   6   8   0      158.24      201.78     22.72 o 
   7   8   0       40.96       22.23     21.00 o 
   8   8   0       47.13       28.95     20.84 o 
   9   8   0      138.11      110.66     22.08 o 
  10   8   0      213.25      199.73     27.51 o 
  11   8   0       85.06       40.92     22.33 o 
  12   8   0       98.29       84.49     26.83 o 
  13   8   0        1.28       -8.96     22.24 o 
   1   9   0       40.73       27.99     17.74 o 
   2   9   0       24.03        5.43     20.82 o 
   3   9   0      940.43      962.64     42.11 o 
   4   9   0     1782.55     1547.54     47.56 o 
   5   9   0      693.25      664.28     32.06 o 
   6   9   0     1350.23     1360.57     42.24 o 
   7   9   0      591.67      616.70     39.54 o 
   8   9   0        0.92      -14.43     18.49 o 
   9   9   0      160.59      202.71     31.84 o 
  10   9   0      273.02      227.81     90.91 o 
  11   9   0      246.21      273.06     43.75 o 
  12   9   0       87.33       77.10     26.32 o 
   0  10   0      852.18      711.80     59.76 o 
   1  10   0     2194.28     1972.39     58.92 o 
   2  10   0      466.24      377.70     34.26 o 
   3  10   0       42.64       60.12     23.93 o 
   4  10   0        7.56       -1.64     19.81 o 
   5  10   0      128.90      131.11     25.56 o 
   6  10   0      129.63      152.77     32.62 o 
   7  10   0      195.43      214.11     35.31 o 
   8  10   0      687.79      684.23     50.43 o 
   9  10   0     1311.32     1329.67    100.63 o 
  10  10   0      879.05      795.52     83.34 o 
  11  10   0      111.63      125.35     36.62 o 
  12  10   0       12.37      -27.97     29.26 o 
   1  11   0        2.27       10.08     25.53 o 
   2  11   0       35.98       47.52     27.05 o 
   3  11   0      390.55      436.34     39.44 o 
   4  11   0     1492.40     1475.75     54.48 o 
   5  11   0      320.12      323.70     42.15 o 
   6  11   0      249.49      318.69     42.63 o 
   7  11   0       37.32       59.61     29.65 o 
   8  11   0       89.55       34.20     28.69 o 
   9  11   0        0.50       17.05     27.15 o 
  10  11   0       46.42       41.95     39.84 o 
  11  11   0       61.14       20.89     29.52 o 
   0  12   0     1260.43     1328.86    124.14 o 
   1  12   0      284.30      308.06    121.43 o 
   2  12   0       17.24       14.20     40.31 o 
   3  12   0       39.77        9.86     36.19 o 
   4  12   0       61.85       60.10     33.88 o 
   5  12   0        7.13       -6.07     27.68 o 
   6  12   0      187.08      150.75     35.42 o 
   7  12   0        4.79        9.41     26.66 o 
   8  12   0      203.50      203.47     40.85 o 
   9  12   0      251.71      154.81     36.95 o 
  10  12   0        2.69       16.14     29.39 o 
  11  12   0        7.92       -1.97     29.12 o 
   1  13   0      239.44      310.52     60.90 o 
   2  13   0      252.62      296.97     56.28 o 
   3  13   0     1488.81     1477.21     77.44 o 
   4  13   0     1221.39     1307.03     74.22 o 
   5  13   0     1760.89     1689.10     76.22 o 
   6  13   0      180.05      167.59     38.75 o 
   7  13   0        0.84        7.12     30.09 o 
   8  13   0       35.37        9.23     30.31 o 
   9  13   0      157.35      107.94     36.08 o 
  10  13   0      138.79       79.19     37.63 o 
   0  14   0     1258.37     1436.42    124.30 o 
   1  14   0      903.62      915.36     77.09 o 
   2  14   0      666.28      649.51     71.07 o 
   3  14   0       10.53        5.03     39.06 o 
   4  14   0      245.05      252.95     51.17 o 
   5  14   0       15.73        9.69     29.78 o 
   6  14   0      138.23      181.62     80.47 o 
   7  14   0      237.27      235.74     41.65 o 
   8  14   0      207.67      194.30     65.73 o 
   9  14   0      324.98      331.10     51.32 o 
   1  15   0      325.02      246.16     55.43 o 
   2  15   0      250.28      235.93     55.89 o 
   3  15   0       45.44       59.36     41.44 o 
   4  15   0      100.25       49.64     38.73 o 
   5  15   0        6.42       22.49     33.58 o 
   6  15   0        0.56        4.34     29.03 o 
   7  15   0       56.28       28.37     35.46 o 
   8  15   0        0.12      -27.26     29.47 o 
   9  15   0        3.91       31.38     37.50 o 
   0  16   0      676.56      750.24    107.40 o 
   1  16   0      361.22      477.37     66.50 o 
   2  16   0       88.12      107.28     49.55 o 
   3  16   0      297.99      264.02     55.17 o 
   4  16   0       11.85      -14.79     35.71 o 
   5  16   0       19.75        0.97     34.73 o 
   6  16   0      291.36      302.89     71.79 o 
   7  16   0      245.81      186.67     47.85 o 
   8  16   0      267.18      212.14     49.04 o 
   1  17   0       53.42       64.75     50.17 o 
   2  17   0      235.81      263.82     58.89 o 
   3  17   0      218.03      155.43     57.69 o 
   4  17   0      738.06      739.62    167.48 o 
   5  17   0      325.23      313.55     76.73 o 
   6  17   0      386.70      351.76     89.08 o 
   0  18   0      392.23      389.94     93.38 o 
   1  18   0      376.55      391.87     69.56 o 
   2  18   0       17.82       -1.06     41.51 o 
   3  18   0       45.80       27.39     41.55 o 
   4  18   0        4.32       35.21     44.70 o 
   5  18   0       12.57       -7.87     65.10 o 
   1  19   0       35.91       27.16     45.90 o 
   2  19   0        0.78      -13.96     42.97 o 
 -14   1   1      342.66      413.42     53.63 o 
 -13   1   1      330.22      342.91     45.68 o 
 -12   1   1       31.59       21.02     25.31 o 
 -11   1   1       11.96       22.50     25.86 o 
 -10   1   1      702.69      688.27     60.44 o 
  -9   1   1     1100.11     1071.45     38.22 o 
  -8   1   1     5624.45     5228.18    118.62 o 
  -7   1   1     3764.67     3304.39     44.99 o 
  -6   1   1     7844.96     7643.18    163.25 o 
  -5   1   1     4150.92     4495.01    128.48 o 
  -4   1   1      889.23      976.34     20.10 o 
  -3   1   1      111.81      102.54     14.14 o 
  -2   1   1    18874.16    18622.95    162.06 o 
  -1   1   1     2975.74     3032.03     25.38 o 
   0   1   1    22370.76    21342.65    194.73 o 
   1   1   1    20978.31    21230.34    184.37 o 
   2   1   1     4338.90     4113.34     72.19 o 
   3   1   1     3137.47     3324.26     52.96 o 
   4   1   1       29.59       40.80     10.11 o 
   5   1   1     2328.42     2611.65     63.99 o 
   6   1   1      282.24      340.78     21.23 o 
   7   1   1     3973.89     3956.31     55.75 o 
   8   1   1     3577.89     3477.77     57.46 o 
   9   1   1     1717.12     1734.00     46.51 o 
  10   1   1      595.98      656.92     34.48 o 
  11   1   1      782.91      780.39     38.50 o 
  12   1   1        1.83       12.10     19.33 o 
  13   1   1      100.96       96.07     28.45 o 
  14   1   1      524.14      543.59     49.49 o 
 -14   2   1      208.17      213.70     41.42 o 
 -13   2   1      345.99      372.61     48.73 o 
 -12   2   1     1181.45     1184.26     71.71 o 
 -11   2   1       69.25       82.63     30.53 o 
 -10   2   1     1139.44     1245.78     50.45 o 
  -9   2   1     1853.14     1728.69     44.80 o 
  -8   2   1      100.80      105.85     17.53 o 
  -7   2   1     1850.42     1673.88     34.57 o 
  -6   2   1     5212.02     4660.90    105.40 o 
  -5   2   1    12272.53    12009.38    194.46 o 
  -4   2   1     1947.65     1734.25     36.09 o 
  -3   2   1     3073.58     3076.65     51.91 o 
  -2   2   1      308.12      307.00     14.25 o 
  -1   2   1     8266.36     8654.63     66.80 o 
   0   2   1     3389.96     3393.91    186.05 o 
   1   2   1     6769.22     7450.10     89.39 o 
   2   2   1    13712.45    14304.55    333.21 o 
   3   2   1     2093.38     1983.08     43.22 o 
   4   2   1     7406.24     7709.56     60.83 o 
   5   2   1    14570.48    16127.19    187.94 o 
   6   2   1     1463.41     1421.14     45.70 o 
   7   2   1      488.96      528.88     26.31 o 
   8   2   1      110.64      129.14     19.80 o 
   9   2   1        1.52       -7.82     15.62 o 
  10   2   1      585.75      607.26     33.84 o 
  11   2   1     2175.19     2018.45     68.82 o 
  12   2   1     1176.55     1164.15     54.35 o 
  13   2   1     1311.60     1394.84     63.82 o 
  14   2   1      811.60      871.80     54.95 o 
 -14   3   1      158.28      154.32     40.59 o 
 -13   3   1        6.88       -8.38     26.24 o 
 -12   3   1        2.51      -21.95     21.95 o 
 -11   3   1      640.50      722.35     64.46 o 
 -10   3   1      420.77      474.84     45.53 o 
  -9   3   1      336.15      325.71     30.92 o 
  -8   3   1       39.57       30.36     13.19 o 
  -7   3   1        8.79        3.70     10.76 o 
  -6   3   1      986.63      902.82     26.38 o 
  -5   3   1      399.29      385.50     20.00 o 
  -4   3   1       27.80       53.82     13.79 o 
  -3   3   1       28.93       31.82      9.39 o 
  -2   3   1      406.67      412.72     22.83 o 
  -1   3   1     6606.80     7367.77    116.67 o 
   0   3   1    32866.86    31356.30    489.70 o 
   1   3   1      758.65     1023.76     24.01 o 
   2   3   1     7442.36     8499.32     56.29 o 
   3   3   1       89.24       96.99     13.86 o 
   4   3   1     2481.76     2679.85     96.26 o 
   5   3   1      918.81     1051.95     26.92 o 
   6   3   1      254.96      351.40     26.66 o 
   7   3   1      423.47      530.49     26.60 o 
   8   3   1      136.67      160.46     20.51 o 
   9   3   1     2397.27     2370.03     59.76 o 
  10   3   1       48.27       45.83     18.46 o 
  11   3   1      107.15       85.75     24.83 o 
  12   3   1        3.07      -19.58     19.58 o 
  13   3   1       35.86       38.53     25.12 o 
 -14   4   1       51.52       40.37     31.78 o 
 -13   4   1       58.36        4.43     30.12 o 
 -12   4   1      255.14      325.30     43.83 o 
 -11   4   1      246.23      255.21     37.24 o 
 -10   4   1      664.22      627.80     46.24 o 
  -9   4   1      512.04      565.83     38.96 o 
  -8   4   1       51.95       67.19     16.77 o 
  -7   4   1      483.13      500.82     26.54 o 
  -6   4   1       29.10       25.98     12.90 o 
  -5   4   1      769.72      649.62     21.31 o 
  -4   4   1     1768.45     1314.56    164.11 o 
  -3   4   1     4935.88     4565.13     68.68 o 
  -2   4   1     3582.66     3357.33     47.86 o 
  -1   4   1      390.43      394.19     22.49 o 
   0   4   1    20687.39    21615.83    169.01 o 
   1   4   1      532.76      607.03     31.99 o 
   2   4   1     2963.45     3236.03     85.38 o 
   3   4   1       17.60       28.00      9.50 o 
   4   4   1     4140.82     4658.97     62.59 o 
   5   4   1      962.80      930.97     40.01 o 
   6   4   1     2178.77     2111.82     39.56 o 
   7   4   1     1198.89     1273.30     39.15 o 
   8   4   1      895.46      837.52     33.46 o 
   9   4   1     1115.30     1167.48     40.19 o 
  10   4   1      452.85      543.65     39.21 o 
  11   4   1     1811.92     1813.69     62.74 o 
  12   4   1      582.73      701.05     61.80 o 
  13   4   1      309.56      402.81     43.29 o 
 -14   5   1      281.77      259.16     30.60 o 
 -13   5   1      466.83      551.84     56.90 o 
 -12   5   1       41.55       59.94     31.63 o 
 -11   5   1       15.74       -9.52     22.45 o 
 -10   5   1      919.81     1006.33     56.65 o 
  -9   5   1     2701.22     2662.64    215.05 o 
  -8   5   1     3051.98     2898.89     56.42 o 
  -7   5   1     1560.77     1415.39     52.90 o 
  -6   5   1     3285.31     3024.20     67.90 o 
  -5   5   1     4525.73     4285.98     80.04 o 
  -4   5   1      148.37      185.08     17.83 o 
  -3   5   1     1249.84     1286.19     33.14 o 
  -2   5   1     5352.37     4875.85    159.12 o 
  -1   5   1     2664.46     2649.12    121.02 o 
   0   5   1    13600.95    13413.37    297.68 o 
   1   5   1     2866.62     2995.37     43.05 o 
   2   5   1     1928.40     2063.26     32.03 o 
   3   5   1     2525.94     2544.03     35.51 o 
   4   5   1     2379.39     2577.21     35.59 o 
   5   5   1     1111.08     1150.39     43.52 o 
   6   5   1     1525.32     1593.18     50.62 o 
   7   5   1     2521.42     2562.90     47.03 o 
   8   5   1     3408.36     3318.73     56.50 o 
   9   5   1     2266.73     2342.45     88.03 o 
  10   5   1     1063.19     1136.40     49.15 o 
  11   5   1        3.00       11.14     22.12 o 
  12   5   1       18.10       22.93     24.64 o 
  13   5   1        2.04      -23.81     23.81 o 
 -13   6   1      393.39      520.85     46.03 o 
 -12   6   1      605.40      622.96     45.79 o 
 -11   6   1      243.38      243.47     31.47 o 
 -10   6   1      664.40      758.25     66.36 o 
  -9   6   1      129.85      138.81     21.03 o 
  -8   6   1       25.34       19.81     15.84 o 
  -7   6   1      868.18      842.69     32.33 o 
  -6   6   1      510.69      464.20     24.65 o 
  -5   6   1      835.41      887.82     33.54 o 
  -4   6   1     7437.67     7631.16     81.77 o 
  -3   6   1     6470.92     6517.23     73.05 o 
  -2   6   1      905.55      986.89     56.45 o 
  -1   6   1      486.31      482.28     27.73 o 
   0   6   1     1294.82     1423.31     32.89 o 
   1   6   1     1352.01     1555.55     31.87 o 
   2   6   1     3825.92     4144.94     52.67 o 
   3   6   1     2404.12     2378.98     41.35 o 
   4   6   1     1862.89     1889.85     27.80 o 
   5   6   1      159.58      171.04     14.29 o 
   6   6   1      766.19      770.21     30.16 o 
   7   6   1      298.85      337.46     34.81 o 
   8   6   1       12.09      -13.35     16.22 o 
   9   6   1      162.41      169.36     23.31 o 
  10   6   1      357.95      374.10     30.47 o 
  11   6   1        3.88       -7.90     17.28 o 
  12   6   1      126.70       98.94     23.65 o 
  13   6   1      291.67      267.55     31.81 o 
 -13   7   1      109.39       74.30     26.30 o 
 -12   7   1      160.32       83.63     24.75 o 
 -11   7   1      129.49      130.60     27.02 o 
 -10   7   1      183.66      190.91     28.96 o 
  -9   7   1      225.99      240.86     25.25 o 
  -8   7   1       46.48       44.43     16.88 o 
  -7   7   1      663.88      693.13     31.47 o 
  -6   7   1     1802.36     1842.15     68.47 o 
  -5   7   1      509.57      476.31     29.79 o 
  -4   7   1     1260.84     1345.89     40.90 o 
  -3   7   1      355.57      481.04     29.84 o 
  -2   7   1       44.78       87.99     19.95 o 
  -1   7   1     3636.91     3795.73     63.80 o 
   0   7   1      317.47      257.32     49.91 o 
   1   7   1     1770.88     1814.60     36.51 o 
   2   7   1        1.19       -4.66     10.71 o 
   3   7   1      987.70     1005.30     42.51 o 
   4   7   1        8.57        6.19     11.27 o 
   5   7   1      486.58      498.57     22.91 o 
   6   7   1       20.90       19.85     15.42 o 
   7   7   1       87.16       97.50     19.35 o 
   8   7   1       73.34       42.43     17.87 o 
   9   7   1      132.38      110.80     22.22 o 
  10   7   1      343.13      365.99     31.31 o 
  11   7   1       20.03       13.51     19.14 o 
  12   7   1       67.02       27.90     20.84 o 
  13   7   1        7.14      -16.48     19.48 o 
 -13   8   1      238.61      188.16     31.60 o 
 -12   8   1      589.45      483.52     43.97 o 
 -11   8   1     1158.98     1045.43     50.39 o 
 -10   8   1      826.07      853.75     44.63 o 
  -9   8   1     1173.15     1182.55     41.60 o 
  -8   8   1      743.64      710.10     40.18 o 
  -7   8   1       35.08       29.26     18.98 o 
  -6   8   1      263.34      300.70     29.12 o 
  -5   8   1     1492.46     1332.24     53.03 o 
  -4   8   1     4894.21     4842.11     73.86 o 
  -3   8   1    11926.90    11549.75    354.96 o 
  -2   8   1     5946.43     5570.50    109.93 o 
  -1   8   1      316.42      261.05     27.09 o 
   0   8   1      293.58      402.88     25.13 o 
   1   8   1      246.87      228.90     35.84 o 
   2   8   1     1192.33     1228.67     52.79 o 
   3   8   1     3266.88     3161.39     49.09 o 
   4   8   1     1371.51     1249.28     28.01 o 
   5   8   1     1272.40     1143.57     50.08 o 
   6   8   1     1653.50     1547.63     48.95 o 
   7   8   1      285.63      290.21     31.21 o 
   8   8   1      227.78      209.04     24.74 o 
   9   8   1      104.74       88.25     21.48 o 
  10   8   1      284.88      326.96     30.46 o 
  11   8   1      752.20      702.59     39.13 o 
  12   8   1      309.73      385.19     35.93 o 
 -12   9   1       13.41      -12.04     22.23 o 
 -11   9   1      124.67      108.32     35.07 o 
 -10   9   1      468.92      477.12     48.84 o 
  -9   9   1     1433.91     1361.46     53.16 o 
  -8   9   1      414.97      484.19     48.92 o 
  -7   9   1     1549.44     1607.84     53.53 o 
  -6   9   1       71.76       59.24     20.74 o 
  -5   9   1      690.39      734.88     38.75 o 
  -4   9   1        7.82       19.11     18.70 o 
  -3   9   1     1783.08     1865.00     52.47 o 
  -2   9   1      868.69      720.67     38.56 o 
  -1   9   1     1413.26     1258.28     46.97 o 
   0   9   1       93.16       52.47     25.06 o 
   1   9   1      788.19      877.55     37.19 o 
   2   9   1      354.75      386.91     22.16 o 
   3   9   1      485.55      519.54     29.98 o 
   4   9   1      961.84     1033.61     34.18 o 
   5   9   1       37.75       26.66     21.61 o 
   6   9   1      117.13      135.42     39.99 o 
   7   9   1     1373.70     1307.82     50.57 o 
   8   9   1       37.01       65.41     25.46 o 
   9   9   1      502.95      547.19     39.91 o 
  10   9   1      634.18      622.32     45.33 o 
  11   9   1       95.38       66.60     23.43 o 
  12   9   1       46.74       32.94     22.19 o 
 -12  10   1        1.03      -17.97     27.07 o 
 -11  10   1        0.72        9.76     29.69 o 
 -10  10   1        0.58      -25.13     25.13 o 
  -9  10   1       66.73       43.19     22.98 o 
  -8  10   1       76.21       66.57     22.60 o 
  -7  10   1       27.02      -16.11     19.25 o 
  -6  10   1      210.11      247.20     33.85 o 
  -5  10   1      252.58      245.87     28.60 o 
  -4  10   1      332.94      358.90     32.56 o 
  -3  10   1        0.78      -14.68     21.37 o 
  -2  10   1      204.90      247.70     38.45 o 
  -1  10   1        0.06       22.53     24.11 o 
   0  10   1      397.74      444.32     37.49 o 
   1  10   1       48.42       50.82     24.92 o 
   2  10   1        1.97        8.77     15.49 o 
   3  10   1      161.10      199.41     23.25 o 
   4  10   1        0.08      -13.37     21.35 o 
   5  10   1       10.75        9.51     22.13 o 
   6  10   1      145.65      171.25     28.87 o 
   7  10   1        0.10      -12.85     19.78 o 
   8  10   1      143.44      126.10     31.24 o 
   9  10   1       59.76       67.29     32.40 o 
  10  10   1       94.42       44.85     26.19 o 
  11  10   1       40.56       51.45     27.08 o 
  12  10   1       62.69       75.83     35.33 o 
 -12  11   1        7.80       -4.86     48.36 o 
 -11  11   1       34.02        3.35     37.13 o 
 -10  11   1      278.13      253.21     41.86 o 
  -9  11   1      524.89      547.15     51.52 o 
  -8  11   1      683.43      725.80     42.67 o 
  -7  11   1       99.16      125.57     27.93 o 
  -6  11   1     1052.56     1064.43     48.64 o 
  -5  11   1      604.83      593.01     39.82 o 
  -4  11   1      203.73      220.42     30.32 o 
  -3  11   1      273.47      320.50     34.89 o 
  -2  11   1      783.60      729.14     44.31 o 
  -1  11   1      380.96      445.15     40.35 o 
   0  11   1     1727.34     1823.07     68.86 o 
   1  11   1      649.28      756.83     48.00 o 
   2  11   1      666.13      695.51     35.16 o 
   3  11   1      386.77      393.51     30.38 o 
   4  11   1       90.29       78.39     27.77 o 
   5  11   1      517.38      548.38     90.40 o 
   6  11   1      462.67      516.24     42.65 o 
   7  11   1      236.77      311.42     35.56 o 
   8  11   1      953.95     1006.36     54.85 o 
   9  11   1      551.61      578.54     43.14 o 
  10  11   1      542.47      490.78     44.67 o 
  11  11   1       94.95       78.64     34.95 o 
 -11  12   1      532.53      589.55     60.35 o 
 -10  12   1      752.04      750.99     58.98 o 
  -9  12   1      410.01      376.83     49.00 o 
  -8  12   1        0.84      -12.87     20.42 o 
  -7  12   1       44.23       40.18     24.01 o 
  -6  12   1      913.31      966.20     48.33 o 
  -5  12   1     1724.16     1785.28     60.19 o 
  -4  12   1     1747.23     1638.46     59.83 o 
  -3  12   1     2161.64     2250.75    107.28 o 
  -2  12   1      289.92      287.46     36.06 o 
  -1  12   1       51.36       33.73     29.75 o 
   0  12   1      250.89      329.13     38.70 o 
   1  12   1        8.33        8.87     26.58 o 
   2  12   1      242.42      295.49     36.15 o 
   3  12   1     2182.57     2255.63    116.81 o 
   4  12   1     1602.19     1735.99     76.68 o 
   5  12   1      860.00      829.02     46.71 o 
   6  12   1      536.80      530.13     41.75 o 
   7  12   1       20.33       18.84     23.81 o 
   8  12   1        4.10      -13.10     23.89 o 
   9  12   1        5.00      -18.60     25.84 o 
  10  12   1       49.69       -1.11     30.81 o 
 -10  13   1      231.43      220.66     55.14 o 
  -9  13   1       52.66       16.95     28.63 o 
  -8  13   1       31.20      -23.29     26.23 o 
  -7  13   1       44.78        7.41     21.98 o 
  -6  13   1       48.29       76.52     25.47 o 
  -5  13   1       91.43      117.45     29.11 o 
  -4  13   1      161.23      123.27     31.32 o 
  -3  13   1       48.07       -1.04     27.73 o 
  -2  13   1      357.05      404.30     44.53 o 
  -1  13   1      390.76      364.59     40.97 o 
   0  13   1       26.35        2.27     29.42 o 
   1  13   1       37.28       27.14     28.21 o 
   2  13   1      483.12      550.19     63.07 o 
   3  13   1        1.84       34.88     39.19 o 
   4  13   1        8.96       -7.19     30.54 o 
   5  13   1       19.51       -4.13     31.15 o 
   6  13   1        4.77       -8.43     27.88 o 
   7  13   1        5.45      -22.18     22.18 o 
   8  13   1      166.48      184.48     38.31 o 
   9  13   1       88.75      108.85     40.74 o 
  10  13   1       11.91      -16.96     35.10 o 
 -10  14   1       39.09      -10.08     33.05 o 
  -9  14   1      358.90      284.57     47.61 o 
  -8  14   1       16.90        9.00     31.82 o 
  -7  14   1       29.15        1.38     31.94 o 
  -6  14   1      354.14      387.82     40.89 o 
  -5  14   1      186.19      178.82     33.43 o 
  -4  14   1     1102.47     1069.05     61.25 o 
  -3  14   1      710.14      726.79     49.20 o 
  -2  14   1      298.75      312.50     42.63 o 
  -1  14   1        2.75       -7.03     27.57 o 
   0  14   1       78.64       76.73     30.50 o 
   1  14   1      668.84      676.50     73.05 o 
   2  14   1     1153.89     1070.53     81.83 o 
   3  14   1      260.70      289.46     50.77 o 
   4  14   1      155.70      201.05     45.64 o 
   5  14   1      227.60      230.56     44.49 o 
   6  14   1       92.24       95.76     38.53 o 
   7  14   1       32.06      -19.03     28.62 o 
   8  14   1      113.86       44.02     33.93 o 
   9  14   1       53.87      -19.35     30.88 o 
  -9  15   1      422.11      392.53     54.86 o 
  -8  15   1      447.89      379.36     52.80 o 
  -7  15   1      517.66      619.09     60.87 o 
  -6  15   1      661.75      702.63     62.33 o 
  -5  15   1      183.59      177.32     45.36 o 
  -4  15   1       76.91      103.42     31.40 o 
  -3  15   1       58.20       73.26     30.80 o 
  -2  15   1     1229.16     1208.20     70.92 o 
  -1  15   1     1537.54     1588.39     88.63 o 
   0  15   1     1472.52     1535.35     90.80 o 
   1  15   1      844.67      745.67     70.51 o 
   2  15   1       12.00       26.34     45.06 o 
   3  15   1       76.61       54.52     45.53 o 
   4  15   1       47.51       26.89     36.54 o 
   5  15   1       17.80      -13.76     32.75 o 
   6  15   1      224.90      201.26     45.28 o 
   7  15   1      493.98      546.89     61.28 o 
   8  15   1      443.52      520.15     89.40 o 
  -8  16   1       34.03      -11.77     31.49 o 
  -7  16   1        1.14        1.39     34.61 o 
  -6  16   1      240.23      205.07     48.05 o 
  -5  16   1      232.67      199.92     68.20 o 
  -4  16   1      152.08      133.99     42.27 o 
  -3  16   1       14.77       25.20     38.62 o 
  -2  16   1      198.06      228.10     53.48 o 
  -1  16   1       99.25       99.61     48.14 o 
   0  16   1        0.59       -8.96     43.04 o 
   1  16   1        0.24       -4.85     45.67 o 
   2  16   1       86.14       90.76     47.77 o 
   3  16   1      100.83       71.59     44.71 o 
   4  16   1      111.16      108.30     49.32 o 
   5  16   1      183.91      138.50     43.85 o 
   6  16   1      177.60      155.56     43.35 o 
   7  16   1       47.40        7.86     37.67 o 
  -7  17   1        6.39       33.98     39.34 o 
  -6  17   1        2.22        1.70     32.77 o 
  -5  17   1        0.26       -5.09     52.35 o 
  -4  17   1       85.97       65.18     36.83 o 
  -3  17   1       93.69      105.33     44.44 o 
  -2  17   1        0.80      -38.04     38.04 o 
  -1  17   1        9.38       90.39     50.50 o 
   0  17   1       11.50       44.47     71.23 o 
   1  17   1        4.73       18.02     47.90 o 
   2  17   1      103.84       88.09     50.73 o 
   3  17   1       70.75       73.38     47.84 o 
   4  17   1      109.59      116.80     52.38 o 
   5  17   1      117.86      122.92     45.80 o 
   6  17   1      122.37       79.72     41.66 o 
  -5  18   1      358.05      404.58     83.50 o 
  -4  18   1      382.66      343.69     97.13 o 
  -3  18   1      247.72      198.33     52.08 o 
  -2  18   1      229.03      193.84     52.49 o 
  -1  18   1      111.60      195.52     63.10 o 
   0  18   1        0.52       -7.36     43.54 o 
   1  18   1      474.42      519.99     70.19 o 
   2  18   1      222.23      193.93     54.76 o 
   3  18   1       34.84       32.35     44.54 o 
   4  18   1      293.97      401.65     80.23 o 
  -2  19   1       85.69      102.35     48.62 o 
  -1  19   1      268.31      162.90     55.06 o 
   0  19   1      224.39      253.83     59.45 o 
   1  19   1      597.97      601.75     82.70 o 
   2  19   1      252.62      233.08     57.10 o 
 -14   0   2      418.98      497.66     78.56 o 
 -13   0   2      505.94      562.36     77.76 o 
 -12   0   2      130.80      117.13     45.42 o 
 -11   0   2      108.73      139.75     42.87 o 
 -10   0   2      200.57      260.70     50.04 o 
  -9   0   2       19.39       48.13     29.96 o 
  -8   0   2     4223.51     3726.98    117.28 o 
  -7   0   2     1402.35     1220.41     39.16 o 
  -6   0   2    11658.54    12350.29    113.18 o 
  -5   0   2     3791.38     3917.15    136.96 o 
  -4   0   2     1531.89     1491.56     54.50 o 
  -3   0   2     3278.76     3418.63     69.64 o 
  -2   0   2     9936.89    10245.53    106.93 o 
  -1   0   2     5566.87     5772.88     90.11 o 
   0   0   2    15485.72    15528.76    172.10 o 
   1   0   2      929.34     1148.94     29.16 o 
   2   0   2      249.46      293.69     20.10 o 
   3   0   2     2355.94     2216.87     42.98 o 
   4   0   2     8410.93     8588.42    234.17 o 
   5   0   2      386.28      345.30     27.27 o 
   6   0   2     1617.00     2045.27     58.08 o 
   7   0   2     1296.40     1454.77     80.39 o 
   8   0   2     3100.95     2994.85    126.93 o 
   9   0   2     2182.75     2242.23     74.25 o 
  10   0   2     1118.74     1231.33     61.08 o 
  11   0   2      444.69      460.53    111.95 o 
  12   0   2       12.74       -5.75     23.80 o 
  13   0   2       40.33        5.97     28.77 o 
 -14   1   2       83.36       66.34     40.48 o 
 -13   1   2      186.42      209.35     87.01 o 
 -12   1   2      671.91      604.56     49.98 o 
 -11   1   2       56.06       69.96     28.72 o 
 -10   1   2       41.63       10.42     23.84 o 
  -9   1   2     1010.04      923.75     81.27 o 
  -8   1   2      217.75      233.12     72.26 o 
  -7   1   2     2331.83     2301.41     48.49 o 
  -6   1   2     3471.21     3589.51     42.10 o 
  -5   1   2     1321.91     1201.84     43.53 o 
  -4   1   2      794.30      641.97     27.18 o 
  -3   1   2     1042.68      851.05     21.52 o 
  -2   1   2     1810.23     1896.72     26.16 o 
  -1   1   2     2141.25     2084.98     23.55 o 
   0   1   2     2229.35     2310.32     57.21 o 
   1   1   2      307.98      341.02     11.90 o 
   2   1   2      578.85      620.64     16.51 o 
   3   1   2     1481.52     1642.47     46.26 o 
   4   1   2     1213.48     1335.61     28.64 o 
   5   1   2     7544.22     8129.61    112.31 o 
   6   1   2      670.71      691.06     26.06 o 
   7   1   2        2.43        7.03     13.24 o 
   8   1   2      289.70      352.80     28.33 o 
   9   1   2      104.32       82.66     19.66 o 
  10   1   2        8.11        4.30     15.63 o 
  11   1   2      305.12      312.00     29.12 o 
  12   1   2      654.30      726.13     40.08 o 
  13   1   2      424.34      491.52     48.28 o 
 -14   2   2       80.45       59.18     31.70 o 
 -13   2   2        3.63       12.15     27.57 o 
 -12   2   2      350.37      330.22     43.38 o 
 -11   2   2       39.60       28.10     32.51 o 
 -10   2   2      491.60      554.12     54.02 o 
  -9   2   2      265.48      325.22     35.43 o 
  -8   2   2      122.83      129.91     20.15 o 
  -7   2   2      318.09      320.37     18.03 o 
  -6   2   2      782.51      871.52     29.25 o 
  -5   2   2     3000.90     3432.84    131.95 o 
  -4   2   2       49.72       51.04     11.47 o 
  -3   2   2     1702.02     1580.04     25.23 o 
  -2   2   2     7238.30     7677.69     81.28 o 
  -1   2   2    10121.61    10260.00    189.52 o 
   0   2   2      243.92      300.93     21.13 o 
   1   2   2     2514.54     2614.41     47.13 o 
   2   2   2     4954.49     4665.40     95.11 o 
   3   2   2      535.98      544.79     24.61 o 
   4   2   2      786.30      928.30     24.27 o 
   5   2   2      727.95      835.61     25.89 o 
   6   2   2      652.52      637.11     36.27 o 
   7   2   2      353.48      367.46     24.42 o 
   8   2   2        5.81       27.47     16.15 o 
   9   2   2      238.66      273.76     26.17 o 
  10   2   2       13.80       -9.20     16.00 o 
  11   2   2      111.49       68.09     21.84 o 
  12   2   2       24.58      -19.41     20.86 o 
  13   2   2       10.70       -2.88     22.45 o 
 -14   3   2      215.61      268.26     47.44 o 
 -13   3   2      395.76      345.58    177.12 o 
 -12   3   2     1583.42     1706.17     75.83 o 
 -11   3   2      243.38      260.89     36.90 o 
 -10   3   2       15.04      -14.90     19.94 o 
  -9   3   2     1067.97     1130.78     54.20 o 
  -8   3   2      417.50      373.02     33.42 o 
  -7   3   2      445.07      449.26     27.71 o 
  -6   3   2        6.21       25.65     13.17 o 
  -5   3   2      521.63      460.15     30.71 o 
  -4   3   2     3703.02     3735.65     58.17 o 
  -3   3   2     5060.23     5096.45     50.69 o 
  -2   3   2       19.93       23.02      9.55 o 
  -1   3   2        8.54       10.27     10.08 o 
   0   3   2    13937.03    13863.88    125.31 o 
   1   3   2    13401.70    13668.20     95.38 o 
   2   3   2     1731.30     1697.34     23.03 o 
   4   3   2     6265.44     6278.63    135.48 o 
   5   3   2     9067.00     9326.07     90.51 o 
   6   3   2     6340.32     6445.64     96.17 o 
   7   3   2     1902.69     1812.19     47.87 o 
   8   3   2      402.15      422.75     28.26 o 
   9   3   2        0.79      -13.78     15.59 o 
  10   3   2       88.44       76.63     20.14 o 
  11   3   2      950.79      891.99     47.21 o 
  12   3   2      928.17      947.01     50.97 o 
  13   3   2     1092.25     1036.47     55.44 o 
 -14   4   2      344.99      314.96     46.50 o 
 -13   4   2      209.09      241.08     41.95 o 
 -12   4   2        9.77        9.76     24.18 o 
 -11   4   2      108.65      173.57     33.61 o 
 -10   4   2       59.52       98.61     27.68 o 
  -9   4   2      964.67     1004.30     52.60 o 
  -8   4   2     2897.14     3041.66     60.29 o 
  -7   4   2      990.78      999.79     36.32 o 
  -6   4   2       36.88       14.64     11.50 o 
  -5   4   2      775.93      747.15     24.60 o 
  -4   4   2      989.59     1054.97     25.54 o 
  -3   4   2       81.35      105.94     14.22 o 
  -2   4   2      299.17      307.75     20.35 o 
  -1   4   2      555.77      472.13     49.68 o 
   0   4   2     2181.43     2059.99     28.77 o 
   1   4   2    18335.77    18638.36     98.50 o 
   2   4   2     3553.81     3467.06     37.72 o 
   3   4   2       61.01       35.88      7.88 o 
   4   4   2      678.26      677.07     18.07 o 
   5   4   2       57.02       74.13     13.55 o 
   6   4   2       18.07       20.86     13.25 o 
   7   4   2     3141.57     3197.37     53.13 o 
   8   4   2     1384.53     1458.14     41.57 o 
   9   4   2     2246.72     2234.35     51.02 o 
  10   4   2      226.12      335.93     34.46 o 
  11   4   2      724.35      662.49     43.99 o 
  12   4   2        1.71      -11.81     20.85 o 
  13   4   2       36.30       27.20     25.46 o 
 -14   5   2        3.81       -0.70     19.56 o 
 -13   5   2       15.99       -3.54     18.50 o 
 -12   5   2       40.96       47.32     19.42 o 
 -11   5   2        0.02       -2.17     15.75 o 
 -10   5   2      364.93      364.18     36.66 o 
  -9   5   2       42.27       30.48     15.37 o 
  -8   5   2      618.45      616.85     29.93 o 
  -7   5   2        4.44       -1.90     12.80 o 
  -6   5   2     1267.85     1498.73     37.61 o 
  -5   5   2     1065.59     1136.31     29.66 o 
  -4   5   2       78.53      120.75     16.81 o 
  -3   5   2       45.82       67.75     13.43 o 
  -2   5   2      582.30      624.65     25.86 o 
  -1   5   2     4686.00     4640.04    110.85 o 
   0   5   2       72.02       85.26     14.04 o 
   1   5   2    11156.17    11456.35    139.97 o 
   2   5   2     5659.54     5947.07     63.15 o 
   3   5   2      283.24      279.57     15.00 o 
   4   5   2      961.38      995.44     20.32 o 
   5   5   2      113.23      144.54     13.55 o 
   6   5   2      284.09      344.50     20.15 o 
   7   5   2      863.59      906.33     33.50 o 
   8   5   2      458.23      483.67     29.62 o 
   9   5   2      364.46      339.26     33.16 o 
  10   5   2        1.29      -18.66     18.66 o 
  11   5   2        1.16       -8.67     20.90 o 
  12   5   2      116.73      126.99     29.33 o 
  13   5   2       15.03        0.04     26.48 o 
 -14   6   2      126.24       81.96     33.27 o 
 -13   6   2      278.97      283.84     36.50 o 
 -12   6   2      182.23      170.66     29.33 o 
 -11   6   2       26.10       39.70     24.49 o 
 -10   6   2      277.34      262.83     30.27 o 
  -9   6   2     1714.18     1689.16     57.02 o 
  -8   6   2     3172.64     2912.34    115.26 o 
  -7   6   2     1809.12     1786.51     42.23 o 
  -6   6   2     1603.70     1481.72     36.94 o 
  -5   6   2     1101.09     1069.89     48.20 o 
  -4   6   2       11.22       11.72     12.68 o 
  -3   6   2      102.40      181.70     21.23 o 
  -2   6   2     2093.73     2256.31     44.68 o 
  -1   6   2      715.76      707.77     23.33 o 
   0   6   2      781.97      710.49     26.08 o 
   1   6   2     9278.67    10007.66    169.57 o 
   2   6   2    10267.08    10254.77    102.74 o 
   3   6   2     1455.63     1340.01     26.46 o 
   4   6   2      287.41      330.09     17.01 o 
   5   6   2      177.88      160.05     12.54 o 
   6   6   2      162.43      202.57     17.82 o 
   7   6   2      680.76      662.71     26.30 o 
   8   6   2     1342.46     1384.87     42.97 o 
   9   6   2      170.91      205.60     25.12 o 
  10   6   2     2447.34     2525.94     60.32 o 
  11   6   2      606.88      714.96     38.39 o 
  12   6   2        0.25        6.20     19.46 o 
  13   6   2        9.41       -7.35     19.73 o 
 -13   7   2      268.65      189.28     38.57 o 
 -12   7   2      520.08      471.50     66.36 o 
 -11   7   2     1038.35     1132.67     52.29 o 
 -10   7   2     2582.56     2470.50     68.13 o 
  -9   7   2      994.93     1084.39     39.49 o 
  -8   7   2     1661.55     1517.60     42.84 o 
  -7   7   2      131.74      159.14     23.08 o 
  -6   7   2      206.79      161.21     21.51 o 
  -5   7   2     6255.07     5974.28     83.78 o 
  -4   7   2     9953.65     9666.52    118.45 o 
  -3   7   2     7555.19     7314.46    155.07 o 
  -2   7   2     3150.96     3188.83     67.27 o 
  -1   7   2      430.77      381.02     21.60 o 
   0   7   2      613.86      630.18     27.13 o 
   1   7   2      359.60      408.45     21.36 o 
   2   7   2     1483.37     1715.56     31.46 o 
   3   7   2      369.36      389.09     19.54 o 
   4   7   2     2710.50     2891.30     38.47 o 
   5   7   2     3450.09     3418.01     73.64 o 
   6   7   2     1599.68     1583.97     33.96 o 
   7   7   2      744.52      799.40     48.16 o 
   8   7   2      184.07      255.91     26.11 o 
   9   7   2      224.88      261.67     27.61 o 
  10   7   2      209.60      198.77     26.17 o 
  11   7   2      881.19      857.11     41.72 o 
  12   7   2      343.78      365.68     44.02 o 
 -13   8   2      356.84      275.46     35.39 o 
 -12   8   2        1.78      -15.95     19.98 o 
 -11   8   2       58.18       50.03     23.10 o 
 -10   8   2      449.96      473.68     38.77 o 
  -9   8   2      548.11      594.16     39.59 o 
  -8   8   2      798.80      827.83     41.81 o 
  -7   8   2      171.90      177.68     25.52 o 
  -6   8   2       22.93       35.18     17.22 o 
  -5   8   2       27.62       27.65     18.24 o 
  -4   8   2       30.83       18.70     17.30 o 
  -3   8   2        7.33        8.93     16.56 o 
  -2   8   2     1207.78     1226.70     30.02 o 
  -1   8   2      300.66      334.96     22.06 o 
   0   8   2     1171.47     1178.74     34.18 o 
   1   8   2      615.98      578.32     31.95 o 
   2   8   2        3.22       -3.64     12.11 o 
   3   8   2      151.43      165.61     16.40 o 
   4   8   2      257.69      281.64     18.18 o 
   5   8   2      191.10      189.22     15.94 o 
   6   8   2        0.48      -14.85     18.06 o 
   7   8   2      347.13      360.89     32.41 o 
   8   8   2      238.93      245.82     25.58 o 
   9   8   2      289.20      403.75     32.33 o 
  10   8   2      107.28      121.03     23.75 o 
  11   8   2       32.66       18.31     20.18 o 
  12   8   2       28.31       -7.53     20.41 o 
 -13   9   2        2.08      -12.75     29.24 o 
 -12   9   2      298.05      294.04     44.86 o 
 -11   9   2      415.31      448.16     50.25 o 
 -10   9   2      153.25      155.27     29.13 o 
  -9   9   2      963.80      964.02     46.36 o 
  -8   9   2       21.12       62.76     22.32 o 
  -7   9   2       60.54       27.99     21.17 o 
  -6   9   2      482.18      511.54     34.16 o 
  -5   9   2      392.47      463.68     34.05 o 
  -4   9   2      487.03      533.45     34.48 o 
  -3   9   2     1039.67     1027.66     41.04 o 
  -2   9   2     1288.90     1194.42     45.35 o 
  -1   9   2      119.52      129.63     20.04 o 
   0   9   2     3038.45     3139.96     52.46 o 
   1   9   2      205.36      224.27     20.20 o 
   2   9   2      813.58      785.97     28.70 o 
   3   9   2      656.60      627.65     26.60 o 
   4   9   2     1976.40     1938.65     57.88 o 
   5   9   2      831.64      803.76     32.18 o 
   6   9   2      631.63      577.69     38.49 o 
   7   9   2       36.09        3.22     21.70 o 
   8   9   2        7.03       -5.33     20.18 o 
   9   9   2       80.87       35.10     23.33 o 
  10   9   2       28.71       25.18     24.20 o 
  11   9   2      406.94      454.11     43.84 o 
  12   9   2       96.36       69.91     25.41 o 
 -12  10   2      121.96      111.27     38.04 o 
 -11  10   2      157.03      137.01     35.34 o 
 -10  10   2      535.76      599.44     45.24 o 
  -9  10   2     1284.93     1272.97     52.73 o 
  -8  10   2      976.13     1020.91     83.18 o 
  -7  10   2     1885.50     1839.48     70.23 o 
  -6  10   2      842.26      764.00     41.38 o 
  -5  10   2      542.69      496.11     34.92 o 
  -4  10   2     1620.66     1595.66     50.90 o 
  -3  10   2      266.42      319.38     48.78 o 
  -2  10   2     1582.00     1595.43     91.00 o 
  -1  10   2     3555.66     3798.39    104.52 o 
   0  10   2     1409.07     1384.29     41.97 o 
   1  10   2     2634.41     2499.81     49.37 o 
   2  10   2     4500.80     4142.61     74.62 o 
   3  10   2     1941.83     1913.41     41.70 o 
   4  10   2      377.65      421.35     28.71 o 
   5  10   2      165.21      168.31     21.86 o 
   6  10   2       47.97       43.77     23.37 o 
   7  10   2      901.46      842.35     44.44 o 
   8  10   2     2690.71     2608.92     71.21 o 
   9  10   2     1554.71     1579.97     60.38 o 
  10  10   2      788.40      781.31     48.98 o 
  11  10   2      163.06      168.11     37.37 o 
 -12  11   2      301.19      365.03     52.25 o 
 -11  11   2      589.04      607.74     83.42 o 
 -10  11   2      514.67      571.91     70.32 o 
  -9  11   2      226.99      231.99     33.35 o 
  -8  11   2       65.69       42.61     29.35 o 
  -7  11   2       29.76       11.44     22.24 o 
  -6  11   2      351.79      411.36     36.60 o 
  -5  11   2      668.26      684.60     41.83 o 
  -4  11   2     1509.27     1425.09     53.45 o 
  -3  11   2     2045.05     1979.25     60.01 o 
  -2  11   2     2169.69     2176.90     63.20 o 
  -1  11   2      202.01      253.02     34.12 o 
   0  11   2       34.47       55.28     22.02 o 
   1  11   2      166.81      202.76     23.21 o 
   2  11   2      132.74      182.50     22.09 o 
   3  11   2      422.50      386.35     29.85 o 
   4  11   2     2318.33     2292.68     88.44 o 
   5  11   2       80.64       87.00     26.79 o 
   6  11   2     1034.52     1067.39     58.21 o 
   7  11   2      200.84      179.45     30.94 o 
   8  11   2       61.36       67.40     25.54 o 
   9  11   2        8.77      -12.01     25.89 o 
  10  11   2      114.52      101.91     30.07 o 
  11  11   2       27.24       21.31     28.84 o 
 -11  12   2       23.49       -1.64     30.48 o 
 -10  12   2       22.96       17.59     22.82 o 
  -9  12   2        0.40       17.53     23.46 o 
  -8  12   2       26.48       16.45     22.63 o 
  -7  12   2       21.57        6.46     22.03 o 
  -6  12   2      131.05      157.41     30.34 o 
  -5  12   2       36.53       45.44     24.49 o 
  -4  12   2        3.30       -9.77     23.80 o 
  -3  12   2      204.46      150.10     30.29 o 
  -2  12   2      219.65      205.91     34.23 o 
  -1  12   2       41.55       59.79     27.92 o 
   0  12   2        1.80      -13.02     26.05 o 
   1  12   2       33.29       50.04     19.97 o 
   2  12   2       27.07        8.60     20.21 o 
   3  12   2       45.80       37.57     22.28 o 
   4  12   2        9.10       -8.18     18.04 o 
   5  12   2       65.04       56.42     26.52 o 
   6  12   2       44.19       53.01     26.48 o 
   7  12   2      165.40      202.53     32.99 o 
   8  12   2      407.12      468.06     64.06 o 
   9  12   2        1.93      -22.73     22.73 o 
  10  12   2       37.09       -1.83     26.71 o 
 -10  13   2      661.78      674.14     48.37 o 
  -9  13   2      438.76      470.06     42.36 o 
  -8  13   2       28.93       28.14     24.81 o 
  -7  13   2       96.33      106.68     28.04 o 
  -6  13   2      500.77      515.78     40.43 o 
  -5  13   2     1522.57     1564.84     58.83 o 
  -4  13   2     1151.83     1128.66     54.46 o 
  -3  13   2     2072.93     2069.62     86.32 o 
  -2  13   2     1223.96     1241.17     59.28 o 
  -1  13   2      373.41      373.80     42.06 o 
   0  13   2       99.37      126.26     34.78 o 
   1  13   2      466.72      523.50     50.89 o 
   2  13   2      787.65      907.40     43.57 o 
   3  13   2     2256.52     2296.40     57.43 o 
   4  13   2      241.81      263.79     31.58 o 
   5  13   2     1759.17     1698.97     61.54 o 
   6  13   2      467.76      527.40     62.79 o 
   7  13   2      149.81      143.48     31.09 o 
   8  13   2       40.29       20.77     28.36 o 
   9  13   2      190.12      166.35     34.60 o 
 -10  14   2       59.70       61.93     35.70 o 
  -9  14   2      580.55      588.82     46.30 o 
  -8  14   2      563.53      552.25     45.68 o 
  -7  14   2      570.21      638.23     66.30 o 
  -6  14   2      594.40      618.05     48.21 o 
  -5  14   2      613.25      649.11     48.03 o 
  -4  14   2      218.91      249.95     48.51 o 
  -3  14   2       61.82       49.11     27.75 o 
  -2  14   2      451.98      435.97     45.19 o 
  -1  14   2      564.74      629.54     49.41 o 
   0  14   2     1213.94     1316.09     62.58 o 
   1  14   2     1132.30     1200.30     60.62 o 
   2  14   2      709.69      767.23     50.49 o 
   3  14   2       20.49       49.12     35.37 o 
   4  14   2       73.74       67.81     30.55 o 
   5  14   2      397.90      354.32     40.32 o 
   6  14   2       52.81       16.43     26.96 o 
   7  14   2      374.75      342.77     41.33 o 
   8  14   2      404.19      463.43     46.31 o 
   9  14   2      368.17      315.99     61.75 o 
  -9  15   2       26.46       37.79     35.56 o 
  -8  15   2        0.49      -23.36     23.36 o 
  -7  15   2       24.19       18.70     25.82 o 
  -6  15   2        6.04      -12.35     21.62 o 
  -5  15   2       36.78        7.44     27.44 o 
  -4  15   2       96.83       83.02     30.50 o 
  -3  15   2        2.44       20.67     39.49 o 
  -2  15   2       31.93       25.12     28.48 o 
  -1  15   2       82.46       86.05     33.72 o 
   0  15   2      215.15      212.59     38.65 o 
   1  15   2      436.23      399.94     43.23 o 
   2  15   2      243.18      173.78     35.77 o 
   3  15   2      547.46      500.12     90.99 o 
   4  15   2        0.37      -29.62     29.62 o 
   5  15   2        0.26      -30.86     32.98 o 
   6  15   2       19.60      -22.23     31.37 o 
   7  15   2       28.50      -30.72     30.72 o 
   8  15   2      110.61      116.19     42.40 o 
  -8  16   2      746.97      693.43     64.40 o 
  -7  16   2      170.42      172.16     35.62 o 
  -6  16   2        5.90      -23.11     23.11 o 
  -5  16   2       46.75       51.60     28.09 o 
  -4  16   2        1.56      -28.51     34.70 o 
  -3  16   2        0.93       14.16     29.29 o 
  -2  16   2       35.34       55.40     29.18 o 
  -1  16   2      242.32      258.05     49.48 o 
   0  16   2      409.02      348.65     43.09 o 
   1  16   2     1031.32     1078.78     73.01 o 
   2  16   2       83.24       58.87     45.61 o 
   3  16   2        1.27       20.45     42.04 o 
   4  16   2       18.55        5.13     39.28 o 
   5  16   2        0.19       35.83     46.37 o 
   6  16   2      262.50      273.95     52.57 o 
   7  16   2      292.75      339.26     92.03 o 
  -6  17   2      437.02      502.33     49.78 o 
  -5  17   2      143.50      185.50     38.64 o 
  -4  17   2      404.89      400.77     46.56 o 
  -3  17   2      192.48      190.97     36.42 o 
  -2  17   2      371.67      418.11     47.66 o 
  -1  17   2      108.22      165.70     37.12 o 
   0  17   2       24.34       41.05     32.06 o 
   1  17   2       15.48       33.14     53.78 o 
   2  17   2      173.50      217.83     55.09 o 
   3  17   2      380.05      361.98     60.77 o 
   4  17   2      322.43      340.75     96.65 o 
   5  17   2      445.06      366.63     58.09 o 
  -5  18   2        4.94        5.61     36.95 o 
  -4  18   2        5.51       -6.91     33.21 o 
  -3  18   2        0.22       -1.04     37.17 o 
  -2  18   2       17.96       33.12     40.46 o 
  -1  18   2      109.31       97.73     48.49 o 
   0  18   2       67.03      120.11     50.93 o 
   1  18   2        0.67       13.75     44.26 o 
   2  18   2       30.66       28.55     47.35 o 
   3  18   2      134.85       97.68     53.22 o 
   4  18   2       14.18      -35.51     40.22 o 
  -2  19   2       41.38       60.55     42.93 o 
  -1  19   2        3.73       24.50     47.07 o 
   0  19   2       25.75       93.43     52.98 o 
   1  19   2        6.17       30.07     46.66 o 
 -14   1   3      634.00      536.75    167.88 o 
 -13   1   3      476.72      488.01    105.25 o 
 -12   1   3       81.52       70.05     31.81 o 
 -11   1   3       20.51       16.75     25.20 o 
 -10   1   3      456.78      410.67     41.54 o 
  -9   1   3      151.25      168.32     53.86 o 
  -8   1   3     1545.90     1409.76     91.77 o 
  -7   1   3     2945.32     2843.70     41.85 o 
  -6   1   3      582.20      486.77     23.54 o 
  -5   1   3      865.35      680.79     24.85 o 
  -4   1   3     5135.11     4962.24    149.16 o 
  -3   1   3      505.22      510.04     20.23 o 
  -2   1   3     4167.00     4432.79     66.60 o 
  -1   1   3     6051.79     6097.58     96.63 o 
   0   1   3       21.32        7.22     13.55 o 
   1   1   3      384.30      329.66     13.03 o 
   2   1   3     1645.43     1501.40     24.27 o 
   3   1   3       52.75       32.93      9.10 o 
   4   1   3      285.00      241.53     16.36 o 
   5   1   3     1243.10     1320.17     31.50 o 
   6   1   3       24.45       23.05     13.56 o 
   7   1   3     2588.63     2631.28     49.06 o 
   8   1   3      779.81      832.96     34.60 o 
   9   1   3      140.81      169.29     22.47 o 
  10   1   3       38.88       37.74     18.48 o 
  11   1   3      298.14      338.34     31.18 o 
  12   1   3       79.06       69.48     22.02 o 
  13   1   3       49.72       27.61     27.17 o 
 -14   2   3       77.22       72.14     48.13 o 
 -13   2   3      357.67      344.23     44.39 o 
 -12   2   3     1007.60     1099.44     62.82 o 
 -11   2   3     1064.38     1054.67     59.92 o 
 -10   2   3      707.51      753.16     49.17 o 
  -9   2   3     1211.84     1225.88     56.03 o 
  -8   2   3      218.30      243.03     23.30 o 
  -7   2   3      665.64      754.82     31.10 o 
  -6   2   3      645.49      704.18     28.33 o 
  -5   2   3       15.21        1.00      9.75 o 
  -4   2   3       18.28       19.92      8.35 o 
  -3   2   3     4470.97     4182.04     36.75 o 
  -2   2   3      962.80      856.58     21.90 o 
  -1   2   3    31910.18    31788.58    282.27 o 
   0   2   3     6689.64     6784.31     70.75 o 
   1   2   3       66.46       60.90      6.73 o 
   2   2   3     1776.25     1727.59     26.40 o 
   3   2   3     3453.10     3462.86     56.33 o 
   4   2   3     1803.26     1686.06     48.88 o 
   5   2   3     4511.13     4377.54     90.72 o 
   6   2   3     2856.24     2672.90     46.72 o 
   7   2   3      165.62      171.21     20.58 o 
   8   2   3     1883.70     2050.83     48.31 o 
   9   2   3        2.00      -16.02     16.02 o 
  10   2   3        5.52        4.23     16.86 o 
  11   2   3      465.06      548.77     36.68 o 
  12   2   3      656.93      684.45     48.20 o 
  13   2   3      594.12      635.43     48.68 o 
 -14   3   3       10.18       30.22     29.79 o 
 -13   3   3        8.91       35.65     29.36 o 
 -12   3   3        0.35       -4.65     24.50 o 
 -11   3   3       84.25       57.93     24.78 o 
 -10   3   3      350.25      375.11     41.55 o 
  -9   3   3      488.93      579.71     56.03 o 
  -8   3   3       65.92       95.92     19.73 o 
  -7   3   3      213.59      219.30     46.34 o 
  -6   3   3      904.57      802.39     30.64 o 
  -5   3   3       38.58        9.69      9.45 o 
  -4   3   3        1.28        2.22      8.27 o 
  -3   3   3      191.86      254.52     16.86 o 
  -2   3   3      857.77      939.56     20.91 o 
  -1   3   3      191.93      178.55     12.26 o 
   0   3   3     1841.24     1968.22     26.30 o 
   1   3   3      282.55      296.16     15.13 o 
   2   3   3      239.94      261.14     12.25 o 
   3   3   3      846.42      888.36     23.35 o 
   4   3   3     4978.45     4952.66     76.62 o 
   5   3   3        2.53       -4.28      8.66 o 
   6   3   3      256.95      340.80     22.96 o 
   7   3   3      355.72      400.22     26.22 o 
   8   3   3      265.65      290.30     25.73 o 
   9   3   3      279.98      278.82     26.49 o 
  10   3   3       35.06       14.76     18.21 o 
  11   3   3        4.22        1.23     20.87 o 
  12   3   3        3.97      -20.24     20.24 o 
  13   3   3       13.57       -1.83     24.34 o 
 -14   4   3       36.94       38.85     32.51 o 
 -13   4   3      165.26      173.23     82.55 o 
 -12   4   3       53.15       50.13     27.51 o 
 -11   4   3      440.83      465.79     46.16 o 
 -10   4   3      246.91      262.56     97.60 o 
  -9   4   3      215.26      230.72     26.47 o 
  -8   4   3       23.18       15.45     12.98 o 
  -7   4   3        8.52       15.18     12.85 o 
  -6   4   3       28.00       51.97     12.73 o 
  -5   4   3       83.57       60.18     10.93 o 
  -4   4   3     3141.95     3080.32     51.29 o 
  -3   4   3      223.30      277.11     18.01 o 
  -2   4   3      385.91      333.52     15.85 o 
  -1   4   3     1239.81     1187.35     30.20 o 
   0   4   3     1278.37     1248.46     24.73 o 
   1   4   3     1309.99     1419.54     24.49 o 
   2   4   3       44.44       24.12      8.65 o 
   3   4   3      451.28      616.42     16.69 o 
   4   4   3     2248.66     2363.34     32.50 o 
   5   4   3     1923.61     1807.28     29.93 o 
   6   4   3     1972.03     2126.81     43.61 o 
   7   4   3      993.19     1030.12     41.98 o 
   8   4   3       72.55       81.55     19.03 o 
   9   4   3      203.91      181.99     23.59 o 
  10   4   3      217.10      242.74     31.52 o 
  11   4   3      155.82      125.33     28.06 o 
  12   4   3      195.18      172.51     33.27 o 
 -14   5   3      554.57      531.47     68.13 o 
 -13   5   3      662.95      652.08     44.32 o 
 -12   5   3      120.14       91.84     26.09 o 
 -11   5   3      161.71      139.82     27.07 o 
 -10   5   3     2232.73     2236.50     63.09 o 
  -9   5   3       75.19       34.64     17.48 o 
  -8   5   3      836.38      790.63     31.69 o 
  -7   5   3     2877.26     2916.78     58.98 o 
  -6   5   3     3709.83     3346.53     51.03 o 
  -5   5   3     4869.02     4877.15     67.10 o 
  -4   5   3     1172.53     1138.49     42.01 o 
  -3   5   3      372.24      401.93     23.24 o 
  -2   5   3     2122.14     2255.28     47.24 o 
  -1   5   3     8028.65     7870.04     60.85 o 
   0   5   3     3151.43     2749.31     39.74 o 
   1   5   3     3924.64     3745.28     53.74 o 
   2   5   3    10317.09    10000.15     72.21 o 
   3   5   3     3786.67     3627.52     40.01 o 
   4   5   3      732.79      794.40     19.89 o 
   5   5   3       42.58       47.59     10.25 o 
   6   5   3     1174.33     1256.70     31.02 o 
   7   5   3     1897.91     1928.47     45.74 o 
   8   5   3     1651.03     1727.43     45.99 o 
   9   5   3      534.83      659.06     41.08 o 
  10   5   3      423.36      488.01     40.63 o 
  11   5   3      708.91      707.52     44.84 o 
  12   5   3      312.78      297.01     38.27 o 
 -14   6   3        0.95        4.47     19.94 o 
 -13   6   3        1.25       -6.45     20.85 o 
 -12   6   3      365.78      320.28     52.89 o 
 -11   6   3      348.59      354.90     34.33 o 
 -10   6   3      272.05      257.73     30.86 o 
  -9   6   3     2015.72     1920.98     49.19 o 
  -8   6   3     1200.35     1174.77     37.92 o 
  -7   6   3       24.50       34.07     14.86 o 
  -6   6   3      622.53      615.93     62.08 o 
  -5   6   3     1399.75     1435.53     44.26 o 
  -4   6   3     1213.85     1097.67     34.67 o 
  -3   6   3     2476.08     2447.41     55.48 o 
  -2   6   3     2774.65     2839.92     59.60 o 
  -1   6   3     1870.26     1750.12     33.54 o 
   0   6   3      474.76      457.29     21.22 o 
   1   6   3      645.42      630.51     23.21 o 
   2   6   3     5875.03     6629.33    135.37 o 
   3   6   3     1432.40     1408.07     29.09 o 
   4   6   3     2038.61     2156.18     39.37 o 
   5   6   3      249.52      256.96     15.60 o 
   6   6   3      346.15      344.28     21.84 o 
   7   6   3      204.23      208.40     19.60 o 
   8   6   3       51.18       25.83     17.35 o 
   9   6   3       23.47       19.48     16.88 o 
  10   6   3        3.80       -2.96     17.30 o 
  11   6   3       58.26       47.64     21.65 o 
  12   6   3      240.16      274.22     44.18 o 
 -13   7   3        5.70       -8.08     18.82 o 
 -12   7   3      121.82      103.82     27.76 o 
 -11   7   3      175.09      121.89     41.36 o 
 -10   7   3      194.89      149.29     26.26 o 
  -9   7   3      254.53      273.12     26.55 o 
  -8   7   3        8.69        0.01     14.57 o 
  -7   7   3     1045.60      989.64     50.12 o 
  -6   7   3      365.46      392.51     28.98 o 
  -5   7   3        8.55        9.17     14.55 o 
  -4   7   3      239.16      303.29     32.23 o 
  -3   7   3      122.35      140.52     19.48 o 
  -2   7   3     2684.23     2926.61    141.64 o 
  -1   7   3     3883.06     4009.69     51.16 o 
   0   7   3      792.10      991.16     28.30 o 
   1   7   3      564.16      545.98     24.07 o 
   2   7   3     2561.48     2572.45     43.20 o 
   3   7   3      829.05      813.73     27.99 o 
   4   7   3       51.62       46.56     13.82 o 
   5   7   3       10.38       12.06     11.38 o 
   6   7   3        8.35      -10.98     11.72 o 
   7   7   3      215.74      231.83     31.51 o 
   8   7   3      228.84      204.03     31.93 o 
   9   7   3       12.52        8.52     17.79 o 
  10   7   3        0.70      -14.74     18.12 o 
  11   7   3      116.76      117.41     23.37 o 
  12   7   3       10.33        6.70     20.85 o 
 -13   8   3      118.47       44.26     25.21 o 
 -12   8   3      361.70      318.68     40.12 o 
 -11   8   3     1109.48     1062.55     70.02 o 
 -10   8   3     1209.69     1280.45     51.68 o 
  -9   8   3      954.73      950.65     44.41 o 
  -8   8   3     1333.52     1216.10     47.37 o 
  -7   8   3      518.81      531.01     34.59 o 
  -6   8   3      822.43      765.16     44.98 o 
  -5   8   3     1217.58     1230.15     42.70 o 
  -4   8   3     3768.72     3727.51     69.80 o 
  -3   8   3     3353.03     3130.70    208.28 o 
  -2   8   3     6196.66     6323.30    109.07 o 
  -1   8   3      200.35      213.22     19.57 o 
   0   8   3      462.84      491.63     26.17 o 
   1   8   3     2583.38     2591.21     46.30 o 
   2   8   3      740.42      621.98     25.82 o 
   3   8   3     5554.29     5695.13    104.68 o 
   4   8   3     3435.35     3494.04     55.07 o 
   5   8   3     1606.93     1624.37     33.44 o 
   6   8   3     1054.70      989.55     43.19 o 
   7   8   3     1001.85      946.30     43.31 o 
   8   8   3      273.45      259.30     35.38 o 
   9   8   3        2.97        5.79     17.40 o 
  10   8   3      111.60       84.99     23.13 o 
  11   8   3      282.25      306.15     38.12 o 
 -13   9   3      121.34      135.01     38.64 o 
 -12   9   3      174.16      126.35     36.03 o 
 -11   9   3        5.64      -19.28     23.94 o 
 -10   9   3      175.11      142.69     47.57 o 
  -9   9   3     1144.58     1216.61     60.61 o 
  -8   9   3     1050.25     1060.11     66.20 o 
  -7   9   3      641.35      613.76     37.11 o 
  -6   9   3     1439.11     1438.51     48.32 o 
  -5   9   3     2363.76     2306.03     78.35 o 
  -4   9   3     1171.61     1056.27     41.61 o 
  -3   9   3      127.03      143.72     23.75 o 
  -2   9   3        2.53       -7.88     18.77 o 
  -1   9   3     2015.46     2110.38     43.60 o 
   0   9   3     2028.70     1903.19     50.49 o 
   1   9   3     8005.29     7401.78     79.59 o 
   2   9   3     5627.51     5331.24     76.43 o 
   3   9   3     2382.34     2446.34     42.48 o 
   4   9   3     1665.84     1695.12     36.02 o 
   5   9   3       11.43       -8.41     19.96 o 
   6   9   3      189.55      223.82     28.91 o 
   7   9   3      887.29      858.81     44.67 o 
   8   9   3      994.10     1045.70     48.41 o 
   9   9   3     1799.48     1762.76     62.64 o 
  10   9   3     1239.87     1249.77     56.61 o 
  11   9   3      459.03      441.37     52.46 o 
 -12  10   3       43.28       11.55     29.40 o 
 -11  10   3        0.65      -21.96     21.96 o 
 -10  10   3      313.00      274.10     33.30 o 
  -9  10   3        2.74       20.98     19.17 o 
  -8  10   3       68.86       59.57     22.09 o 
  -7  10   3       35.35       42.87     22.10 o 
  -6  10   3       31.06       38.19     22.52 o 
  -5  10   3       40.45       48.55     21.75 o 
  -4  10   3       63.86       79.45     22.66 o 
  -3  10   3       15.45       14.77     21.38 o 
  -2  10   3       34.19       25.04     25.65 o 
  -1  10   3        0.47        8.08     16.54 o 
   0  10   3       14.44       19.16     19.06 o 
   1  10   3       33.55       42.76     17.49 o 
   2  10   3       35.25       34.16     18.08 o 
   3  10   3      183.17      241.82     22.11 o 
   4  10   3      251.59      185.24     22.46 o 
   5  10   3       73.14       49.57     24.60 o 
   6  10   3       81.62       81.70     24.71 o 
   7  10   3       21.10        6.89     21.49 o 
   8  10   3       86.23       99.11     26.86 o 
   9  10   3      167.76      192.30     31.83 o 
  10  10   3       58.03       34.70     25.68 o 
  11  10   3       66.39       53.49     38.13 o 
 -12  11   3      149.46      120.63     38.38 o 
 -11  11   3        6.87      -15.33     27.24 o 
 -10  11   3       96.87      126.67     30.58 o 
  -9  11   3       64.55       64.43     23.90 o 
  -8  11   3      146.94      155.27     28.07 o 
  -7  11   3      470.24      543.04     39.03 o 
  -6  11   3     1268.11     1235.80     49.97 o 
  -5  11   3      990.68      901.98     44.78 o 
  -4  11   3       91.74       65.74     23.82 o 
  -3  11   3      163.75      184.11     30.89 o 
  -2  11   3       13.58       14.68     23.75 o 
  -1  11   3      382.24      406.66     38.24 o 
   0  11   3     1683.62     1652.59     47.30 o 
   1  11   3     1415.20     1382.75     39.66 o 
   2  11   3     3178.13     3031.83     53.86 o 
   3  11   3      305.62      332.50     28.77 o 
   4  11   3      165.85      172.40     25.01 o 
   5  11   3      606.30      622.69     41.63 o 
   6  11   3      578.62      575.85     40.29 o 
   7  11   3      707.30      758.26     53.61 o 
   8  11   3     1169.63     1149.11     53.07 o 
   9  11   3      356.08      350.80     39.50 o 
  10  11   3      258.55      181.22     43.38 o 
 -11  12   3      861.34      869.54    112.50 o 
 -10  12   3     1099.67     1156.73     55.84 o 
  -9  12   3      757.00      717.41     48.07 o 
  -8  12   3      181.00      197.94     31.03 o 
  -7  12   3       24.83       14.83     20.83 o 
  -6  12   3      514.85      513.88     71.75 o 
  -5  12   3      912.27      884.56     47.03 o 
  -4  12   3      578.33      579.20     41.80 o 
  -3  12   3     2195.79     2142.68     64.59 o 
  -2  12   3     4177.16     3832.96    185.36 o 
  -1  12   3     2856.79     2657.70     72.15 o 
   0  12   3     1468.69     1439.65     58.81 o 
   1  12   3       19.23       27.67     20.02 o 
   2  12   3     2120.75     2221.09     60.47 o 
   3  12   3     4962.98     4799.19     76.28 o 
   4  12   3     1352.98     1467.57     48.48 o 
   5  12   3      466.71      533.18     42.16 o 
   6  12   3      433.73      455.01     40.13 o 
   7  12   3      687.82      691.62     45.99 o 
   8  12   3      122.77      109.75     30.44 o 
   9  12   3       21.89        1.51     44.62 o 
  10  12   3        5.75      -14.14     32.00 o 
 -10  13   3       55.41       41.09     32.91 o 
  -9  13   3       31.37        5.51     24.87 o 
  -8  13   3       46.54       51.74     28.63 o 
  -7  13   3      329.63      331.59     42.59 o 
  -6  13   3      748.24      724.24     45.35 o 
  -5  13   3      133.14      148.80     29.48 o 
  -4  13   3      438.85      397.70     38.71 o 
  -3  13   3       23.59       -4.00     22.14 o 
  -2  13   3      824.84      774.19     48.85 o 
  -1  13   3      172.15      196.12     36.23 o 
   0  13   3      468.60      547.34     46.67 o 
   1  13   3       31.28       12.07     26.82 o 
   2  13   3      787.80      764.65     41.65 o 
   3  13   3      826.65      936.77     44.25 o 
   4  13   3       10.13       11.42     20.41 o 
   5  13   3       21.47      -24.91     24.91 o 
   6  13   3        0.74      -24.72     24.72 o 
   7  13   3       62.87       59.50     29.17 o 
   8  13   3      159.02      178.39     41.55 o 
   9  13   3      123.77      114.14     40.77 o 
 -10  14   3      149.87      156.44     47.52 o 
  -9  14   3      693.28      702.94     50.58 o 
  -8  14   3      172.98      191.02     33.46 o 
  -7  14   3       50.06       58.77     28.10 o 
  -6  14   3      293.55      335.49     38.71 o 
  -5  14   3       46.58       28.89     24.60 o 
  -4  14   3      233.29      206.45     32.49 o 
  -3  14   3      164.65      172.69     31.38 o 
  -2  14   3      482.89      474.42     59.12 o 
  -1  14   3      317.27      317.96     40.37 o 
   0  14   3       31.43       28.53     28.03 o 
   1  14   3       21.74       22.62     30.88 o 
   2  14   3      373.68      364.12     41.11 o 
   3  14   3      585.68      731.72     42.35 o 
   4  14   3       16.42       13.24     28.38 o 
   5  14   3      172.65      208.27     36.59 o 
   6  14   3      102.24       66.85     30.04 o 
   7  14   3        4.92       17.03     35.49 o 
   8  14   3       10.65        1.03     50.67 o 
  -9  15   3       58.38       47.36     29.05 o 
  -8  15   3      231.76      291.94     41.21 o 
  -7  15   3     1158.54     1174.24     58.95 o 
  -6  15   3      533.96      559.97     53.03 o 
  -5  15   3      251.38      211.80     34.92 o 
  -4  15   3      138.78      161.36     34.12 o 
  -3  15   3       89.07       62.51     26.76 o 
  -2  15   3      164.76      162.13     38.14 o 
  -1  15   3      513.69      570.02     49.63 o 
   0  15   3      344.00      367.27     44.55 o 
   1  15   3      501.48      490.10     45.55 o 
   2  15   3     1029.88     1118.75     59.35 o 
   3  15   3      726.55      781.13     53.54 o 
   4  15   3      176.15      212.67     38.51 o 
   5  15   3        9.48       -3.16     27.87 o 
   6  15   3       58.62       33.90     34.57 o 
   7  15   3      520.02      622.00    107.33 o 
  -8  16   3        4.36      -27.10     27.10 o 
  -7  16   3       56.23       -8.07     26.34 o 
  -6  16   3      181.36      212.27     39.45 o 
  -5  16   3      126.11      117.80     32.73 o 
  -4  16   3       32.26       11.28     22.10 o 
  -3  16   3      238.33      285.79     41.00 o 
  -2  16   3      276.58      235.53     61.86 o 
  -1  16   3      449.06      423.98     52.01 o 
   0  16   3      136.34      166.58     36.63 o 
   1  16   3       25.58       53.47     33.52 o 
   2  16   3       15.75       12.84     27.72 o 
   3  16   3      209.35      140.58     34.54 o 
   4  16   3      270.32      378.31     80.63 o 
   5  16   3      189.80      239.83     63.58 o 
   6  16   3      606.25      659.14     63.10 o 
  -6  17   3        9.50       22.47     35.72 o 
  -5  17   3        3.70       20.72     26.50 o 
  -4  17   3       62.06       70.81     31.99 o 
  -3  17   3       86.78       47.87     29.27 o 
  -2  17   3       59.43       62.08     32.50 o 
  -1  17   3       42.02       57.22     31.58 o 
   0  17   3       54.11       80.66     34.07 o 
   1  17   3      203.46      221.29     40.41 o 
   2  17   3      192.30      282.75     43.40 o 
   3  17   3        4.60       13.23     52.75 o 
   4  17   3       44.61       96.73     61.03 o 
  -4  18   3      139.71      133.30     47.83 o 
  -3  18   3      215.96      251.68     42.51 o 
  -2  18   3      329.77      300.99     41.92 o 
  -1  18   3      164.97      211.39     40.30 o 
   0  18   3      205.57      189.02     45.40 o 
   1  18   3        3.62        2.60     34.08 o 
   2  18   3        8.72       67.57     62.63 o 
   3  18   3      224.12      110.11     65.65 o 
 -14   0   4      333.85      269.63     64.86 o 
 -13   0   4      944.35     1009.19     90.19 o 
 -12   0   4      420.60      505.95     71.07 o 
 -11   0   4      116.22      102.15     39.68 o 
 -10   0   4      169.76      155.37     43.50 o 
  -9   0   4      648.14      514.87     58.96 o 
  -8   0   4     5847.70     5828.99    114.42 o 
  -7   0   4     8754.66     8894.49    162.46 o 
  -6   0   4     6067.78     5889.42    124.14 o 
  -5   0   4       91.29       29.00     19.92 o 
  -4   0   4        7.32       25.02     17.05 o 
  -3   0   4       66.93       80.14     15.76 o 
  -2   0   4     2447.09     2431.03     70.29 o 
  -1   0   4     1544.22     1653.70     39.12 o 
   0   0   4     1378.86     1251.71     32.00 o 
   1   0   4     2391.34     2128.75     50.44 o 
   2   0   4     3446.40     3540.02     54.26 o 
   3   0   4     1194.40     1101.46     35.68 o 
   4   0   4      601.26      538.66     31.42 o 
   5   0   4       93.57       79.27     19.78 o 
   6   0   4     1376.10     1286.70     50.34 o 
   7   0   4       40.08       57.10     23.53 o 
   8   0   4     1189.40     1216.75     56.18 o 
   9   0   4       15.57       22.55     25.67 o 
  10   0   4      232.81      250.08     39.33 o 
  11   0   4      380.03      375.72     46.83 o 
  12   0   4      187.31      112.70     34.98 o 
 -14   1   4        1.13      -19.42     28.29 o 
 -13   1   4      165.60      170.18     44.06 o 
 -12   1   4      498.14      501.11     49.25 o 
 -11   1   4      486.11      495.13     47.41 o 
 -10   1   4      668.28      653.04     46.03 o 
  -9   1   4     1215.10     1356.04     56.72 o 
  -8   1   4      143.87      188.22     22.25 o 
  -7   1   4       86.83      122.06     18.63 o 
  -6   1   4        3.67        9.95     12.03 o 
  -5   1   4      374.07      491.59     28.56 o 
  -4   1   4       29.59       97.99     14.40 o 
  -3   1   4     9694.89     9743.19     59.78 o 
  -2   1   4     3253.46     2965.02     50.16 o 
  -1   1   4     8987.63     8898.57     94.60 o 
   0   1   4     1605.86     1550.91     35.87 o 
   1   1   4      212.52      286.17     13.24 o 
   2   1   4       73.23       71.04     10.02 o 
   3   1   4      678.77      625.46     21.17 o 
   4   1   4      208.11      183.57     15.63 o 
   5   1   4      185.78      195.86     17.91 o 
   6   1   4     1840.74     1857.24     43.91 o 
   7   1   4      566.93      588.65     29.28 o 
   8   1   4     1053.13     1064.29     38.16 o 
   9   1   4        0.59      -16.12     16.12 o 
  10   1   4       29.34       23.23     18.99 o 
  11   1   4        6.50       -5.15     19.43 o 
  12   1   4      100.49       81.42     24.42 o 
 -14   2   4       59.25       36.92     32.42 o 
 -13   2   4      150.24       85.40     41.51 o 
 -12   2   4      144.83      126.88     32.61 o 
 -11   2   4        3.49        3.70     21.87 o 
 -10   2   4       75.85       83.15     27.12 o 
  -9   2   4      481.26      500.25     32.32 o 
  -8   2   4       31.79       35.52     17.01 o 
  -7   2   4     1799.37     1776.96     44.25 o 
  -6   2   4     2919.57     2799.40     50.73 o 
  -5   2   4       33.16        6.81      8.48 o 
  -4   2   4      149.86      108.86     13.00 o 
  -3   2   4      779.59      802.16     23.88 o 
  -2   2   4      389.47      426.14     16.63 o 
  -1   2   4     5315.21     5828.67     64.74 o 
   0   2   4     1957.26     1850.31     43.84 o 
   1   2   4     1789.10     1653.52     24.63 o 
   2   2   4       87.58      110.30     11.08 o 
   3   2   4       82.50       70.71     11.36 o 
   4   2   4      384.43      458.96     21.41 o 
   5   2   4      472.38      475.79     24.33 o 
   6   2   4      127.12      190.53     19.56 o 
   7   2   4      189.46      188.80     21.76 o 
   8   2   4      283.56      330.93     26.81 o 
   9   2   4       68.02       49.07     18.77 o 
  10   2   4       35.93       -5.02     16.30 o 
  11   2   4       79.31       36.61     20.99 o 
  12   2   4      102.91      124.24     39.65 o 
 -14   3   4        0.57       21.49     30.17 o 
 -13   3   4      177.55      128.28     35.07 o 
 -12   3   4      661.99      715.21     53.73 o 
 -11   3   4     1208.67     1122.96     59.49 o 
 -10   3   4     1175.06     1246.84     59.72 o 
  -9   3   4     1499.14     1470.06     46.84 o 
  -8   3   4      882.82      859.70     37.54 o 
  -7   3   4      152.36      152.13     15.94 o 
  -6   3   4      224.20      324.60     21.52 o 
  -5   3   4      981.96      959.50     24.40 o 
  -4   3   4     2530.90     2239.87     35.70 o 
  -3   3   4     7050.34     6677.37    108.06 o 
  -2   3   4    14600.45    14432.24    165.24 o 
  -1   3   4     6815.96     6574.29    138.18 o 
   0   3   4       80.00       85.98     17.27 o 
   1   3   4       13.29        4.69      8.75 o 
   2   3   4     1718.43     1707.59     23.73 o 
   3   3   4      690.35      624.69     22.16 o 
   4   3   4     2736.52     2708.80     42.38 o 
   5   3   4     1185.40     1156.92     32.90 o 
   6   3   4     2646.63     2711.03     49.50 o 
   7   3   4     1948.78     1987.62     46.83 o 
   8   3   4      633.19      659.91     33.03 o 
   9   3   4      135.57      149.36     22.90 o 
  10   3   4       16.17        8.58     18.60 o 
  11   3   4       88.82       71.17     34.10 o 
  12   3   4      384.19      419.84     88.60 o 
 -14   4   4      325.61      272.56     35.10 o 
 -13   4   4      327.48      373.66     33.40 o 
 -12   4   4      175.41      121.48     23.48 o 
 -11   4   4       35.48       27.45     17.54 o 
 -10   4   4        7.21        1.02     17.33 o 
  -9   4   4       42.63       26.94     16.60 o 
  -8   4   4      355.41      393.08     25.75 o 
  -7   4   4     3769.48     3417.82     66.06 o 
  -6   4   4     3796.99     3749.23     76.16 o 
  -5   4   4      988.47     1013.91     24.97 o 
  -4   4   4     6831.32     6705.37     85.56 o 
  -3   4   4      212.92      240.35     16.10 o 
  -2   4   4      855.54      925.49     25.58 o 
  -1   4   4     2686.53     2814.12     56.21 o 
   0   4   4     5003.22     5122.23     70.55 o 
   1   4   4     4357.31     4287.83     67.78 o 
   2   4   4     1714.75     1529.69     26.76 o 
   3   4   4     1269.77     1335.82     26.49 o 
   4   4   4      957.36      967.48     21.72 o 
   5   4   4      593.93      659.73     22.94 o 
   6   4   4       45.99       51.82     15.94 o 
   7   4   4     1186.24     1175.19     38.53 o 
   8   4   4      131.03      121.96     21.09 o 
   9   4   4      681.66      779.98     63.02 o 
  10   4   4      381.99      475.45     39.51 o 
  11   4   4      294.87      335.87     48.70 o 
  12   4   4      326.51      342.47     91.87 o 
 -14   5   4        0.41       -0.71     20.40 o 
 -13   5   4        4.88       -0.04     23.07 o 
 -12   5   4        4.36       -2.41     19.02 o 
 -11   5   4       78.15       69.84     23.50 o 
 -10   5   4      119.65      110.77     24.15 o 
  -9   5   4      460.85      474.74     28.48 o 
  -8   5   4      466.92      494.79     27.98 o 
  -7   5   4      491.76      478.49     25.65 o 
  -6   5   4      310.40      328.28     25.48 o 
  -5   5   4       19.59        9.62     11.20 o 
  -4   5   4       42.30       41.54     11.19 o 
  -3   5   4        2.72       14.42     11.20 o 
  -2   5   4       15.95        0.30      9.41 o 
  -1   5   4     2618.82     2759.97     34.87 o 
   0   5   4      551.12      714.98     26.81 o 
   1   5   4      215.60      291.22     17.34 o 
   2   5   4      150.28      156.07     13.81 o 
   3   5   4     1471.26     1574.97     40.31 o 
   4   5   4      675.05      662.92     20.08 o 
   5   5   4        8.70        2.71      9.58 o 
   6   5   4      103.06      125.99     16.26 o 
   7   5   4      368.54      371.17     26.95 o 
   8   5   4      354.73      404.00     29.69 o 
   9   5   4      159.25      185.55     28.49 o 
  10   5   4      297.23      340.42     96.49 o 
  11   5   4       14.51        3.00     39.52 o 
  12   5   4        1.10      -10.01     30.85 o 
 -13   6   4      291.35      279.36     36.65 o 
 -12   6   4      382.73      407.80     45.86 o 
 -11   6   4      150.69      137.08     29.35 o 
 -10   6   4     1591.02     1546.59     45.86 o 
  -9   6   4      961.31      866.97     35.43 o 
  -8   6   4      660.32      663.81     31.86 o 
  -7   6   4     1306.75     1291.35     43.72 o 
  -6   6   4     1829.56     1687.13     49.33 o 
  -5   6   4     2858.97     2899.28     55.97 o 
  -4   6   4      458.59      420.10     19.78 o 
  -3   6   4      723.52      682.47     23.16 o 
  -2   6   4     2132.37     1969.44     53.55 o 
  -1   6   4     4949.69     5305.86     51.50 o 
   0   6   4     4490.18     4524.47     49.82 o 
   1   6   4     2943.22     2640.85     39.45 o 
   2   6   4     3186.38     3072.50     52.94 o 
   3   6   4      827.34      853.46     24.92 o 
   4   6   4       80.14      119.45     16.58 o 
   5   6   4       17.87       -0.49     10.66 o 
   6   6   4       19.77        9.38     12.77 o 
   7   6   4      354.53      412.39     24.53 o 
   8   6   4      629.06      681.14     29.37 o 
   9   6   4      705.04      780.40     37.43 o 
  10   6   4      770.79      789.43     39.41 o 
  11   6   4      247.52      260.03     84.14 o 
 -13   7   4      123.68      131.07     29.42 o 
 -12   7   4      173.98      156.96     29.50 o 
 -11   7   4     1267.82     1307.81     54.00 o 
 -10   7   4     2600.69     2465.84     57.69 o 
  -9   7   4       72.88       41.88     20.80 o 
  -8   7   4      714.61      725.36     65.02 o 
  -7   7   4        9.14        5.89     17.02 o 
  -6   7   4      312.76      354.02     41.52 o 
  -5   7   4     1519.93     1460.41     43.17 o 
  -4   7   4     4694.20     4272.33     85.93 o 
  -3   7   4     2607.63     2301.12     68.20 o 
  -2   7   4     1706.86     1557.49     34.34 o 
  -1   7   4     3241.92     3111.85     58.77 o 
   0   7   4      122.13      105.81     15.27 o 
   1   7   4        1.59       -1.49     12.61 o 
   2   7   4        7.24        3.91     13.48 o 
   3   7   4     1387.28     1290.25     31.20 o 
   4   7   4     2708.84     2683.01     42.29 o 
   5   7   4     2077.84     2057.56     44.32 o 
   6   7   4     1707.16     1675.74     50.76 o 
   7   7   4      678.68      625.33     27.31 o 
   8   7   4      267.68      311.12     27.39 o 
   9   7   4      134.52       95.18     21.76 o 
  10   7   4      165.17      154.07     58.80 o 
  11   7   4      178.74      247.34     47.20 o 
 -13   8   4       28.89       18.48     23.67 o 
 -12   8   4       44.15       31.92     37.13 o 
 -11   8   4        2.00      -22.16     22.16 o 
 -10   8   4        1.32       18.20     20.24 o 
  -9   8   4      588.68      551.56     36.60 o 
  -8   8   4       80.29       92.66     22.81 o 
  -7   8   4       95.18      110.41     22.27 o 
  -6   8   4      130.41      136.27     24.22 o 
  -5   8   4      897.48      921.04     39.62 o 
  -4   8   4      782.68      763.51     35.46 o 
  -3   8   4      781.68      784.43     36.07 o 
  -2   8   4      155.88      154.80     17.62 o 
  -1   8   4        0.40      -12.03     12.03 o 
   0   8   4      163.06      225.42     20.25 o 
   1   8   4     1039.72     1017.38     37.76 o 
   2   8   4     2405.36     2431.41     43.19 o 
   3   8   4     2595.68     2572.49     43.34 o 
   4   8   4      621.47      557.35     25.68 o 
   5   8   4        3.04      -13.64     14.81 o 
   6   8   4        4.08        0.38     19.08 o 
   7   8   4        8.29        5.80     18.98 o 
   8   8   4      181.32      199.76     29.45 o 
   9   8   4      170.72      188.08     39.87 o 
  10   8   4      377.66      278.18     46.39 o 
  11   8   4      293.82      279.33     48.00 o 
 -12   9   4       25.34       12.53     26.57 o 
 -11   9   4      547.63      557.28     53.27 o 
 -10   9   4      642.46      607.29     40.55 o 
  -9   9   4       35.50       37.67     21.49 o 
  -8   9   4        7.35       26.53     20.21 o 
  -7   9   4      173.35      218.42     28.34 o 
  -6   9   4       23.57       38.85     20.45 o 
  -5   9   4      203.04      241.85     28.02 o 
  -4   9   4     1843.68     1935.72     88.31 o 
  -3   9   4     1416.95     1364.64     45.68 o 
  -2   9   4     1951.15     2088.65     54.08 o 
  -1   9   4     1865.16     1882.92     42.83 o 
   0   9   4      343.39      393.37     25.83 o 
   1   9   4      501.87      508.04     27.93 o 
   2   9   4      522.03      562.84     29.16 o 
   3   9   4     1144.49     1169.30     35.79 o 
   4   9   4      437.02      442.07     25.50 o 
   5   9   4       61.71       53.50     22.83 o 
   6   9   4      244.06      303.95     32.44 o 
   7   9   4      342.20      338.40     33.49 o 
   8   9   4       48.50       34.78     30.20 o 
   9   9   4       19.47       37.49     32.58 o 
  10   9   4      111.63       90.97     38.05 o 
 -12  10   4       20.56        9.67     29.71 o 
 -11  10   4       27.58        4.18     28.49 o 
 -10  10   4        1.11      -19.45     19.45 o 
  -9  10   4        4.70      -19.57     19.57 o 
  -8  10   4      170.61      187.62     28.80 o 
  -7  10   4     2820.26     2590.24     66.10 o 
  -6  10   4     2357.90     2320.36     61.97 o 
  -5  10   4     1079.83     1052.72     45.41 o 
  -4  10   4     1555.06     1511.02     79.67 o 
  -3  10   4      111.60      122.35     23.30 o 
  -2  10   4      435.97      472.10     36.29 o 
  -1  10   4      645.68      726.02     33.60 o 
   0  10   4      770.82      766.01     31.93 o 
   1  10   4     1492.72     1464.00     39.89 o 
   2  10   4     9700.01     9342.68    107.86 o 
   3  10   4     5270.40     5425.32     65.99 o 
   4  10   4       34.15       24.12     18.77 o 
   5  10   4        4.54      -10.15     21.78 o 
   6  10   4       20.22        9.66     21.70 o 
   7  10   4      846.36      815.41     57.62 o 
   8  10   4      821.40      714.61     58.51 o 
   9  10   4      991.22     1080.15     69.21 o 
  10  10   4      336.07      230.51     46.89 o 
 -11  11   4      212.73      237.65     34.19 o 
 -10  11   4      115.54      113.09     29.13 o 
  -9  11   4      194.77      154.34     29.27 o 
  -8  11   4      125.14      102.87     25.33 o 
  -7  11   4       87.26      107.01     25.70 o 
  -6  11   4      115.24      123.91     24.72 o 
  -5  11   4      330.51      423.91     36.80 o 
  -4  11   4      805.93      820.81     42.57 o 
  -3  11   4      930.58      903.90     45.94 o 
  -2  11   4     1028.48     1025.70     47.39 o 
  -1  11   4      180.18      175.04     29.65 o 
   0  11   4       61.40       65.53     20.01 o 
   1  11   4     1178.98     1153.47     38.48 o 
   2  11   4      489.96      450.73     29.52 o 
   3  11   4      522.86      484.42     33.61 o 
   4  11   4     1575.22     1557.13     45.83 o 
   5  11   4      158.72      192.37     31.04 o 
   6  11   4      212.82      168.08     51.15 o 
   7  11   4      439.99      495.29     52.88 o 
   8  11   4       78.30       86.76     33.92 o 
   9  11   4       65.37       63.31     70.43 o 
  10  11   4        7.15      -37.45     45.10 o 
 -11  12   4        0.42      -32.88     32.88 o 
 -10  12   4       16.04       -1.57     22.52 o 
  -9  12   4       89.62       73.13     26.63 o 
  -8  12   4        0.84      -18.32     21.28 o 
  -7  12   4      696.54      724.20     44.64 o 
  -6  12   4        1.14      -14.66     19.56 o 
  -5  12   4       89.09       86.69     24.86 o 
  -4  12   4       39.51       45.44     20.99 o 
  -3  12   4       83.66       71.11     25.27 o 
  -2  12   4       23.53        5.89     22.22 o 
  -1  12   4        3.78       -1.15     23.96 o 
   0  12   4       19.31       46.10     23.59 o 
   1  12   4       38.12       25.57     18.45 o 
   2  12   4     1036.25     1047.84     38.49 o 
   3  12   4       95.21       43.58     22.07 o 
   4  12   4       13.80      -24.48     29.78 o 
   5  12   4        1.27       -6.75     29.73 o 
   6  12   4       34.73       37.95     31.43 o 
   7  12   4      197.06      297.52     60.47 o 
   8  12   4      132.00      119.56     37.68 o 
   9  12   4        0.54       -0.73     30.45 o 
 -10  13   4      484.09      467.14     45.92 o 
  -9  13   4      156.52      164.94     31.41 o 
  -8  13   4      731.23      815.67     81.83 o 
  -7  13   4      327.79      426.90     40.98 o 
  -6  13   4       29.05       33.81     25.89 o 
  -5  13   4      789.84      745.75     45.50 o 
  -4  13   4      502.31      547.05     42.05 o 
  -3  13   4     1413.95     1365.99    101.99 o 
  -2  13   4     1686.27     1761.57     63.53 o 
  -1  13   4     1469.49     1413.50     58.08 o 
   0  13   4      297.79      343.91     32.56 o 
   1  13   4       34.15       37.24     23.91 o 
   2  13   4       68.24       27.17     22.28 o 
   3  13   4     1431.62     1427.93     55.10 o 
   4  13   4      289.14      328.99     48.92 o 
   5  13   4      627.13      690.24     63.66 o 
   6  13   4      581.13      664.50     58.03 o 
   7  13   4      305.40      342.24     56.41 o 
   8  13   4      128.69      115.82     39.76 o 
  -9  14   4      248.38      266.77     37.81 o 
  -8  14   4      108.76       84.81     28.35 o 
  -7  14   4      230.21      249.23     35.36 o 
  -6  14   4     1447.45     1407.09     62.99 o 
  -5  14   4      405.97      385.35     38.64 o 
  -4  14   4        2.92      -20.95     20.95 o 
  -3  14   4        8.80       22.90     25.34 o 
  -2  14   4        4.20        4.25     23.11 o 
  -1  14   4      107.01       86.66     24.94 o 
   0  14   4      670.18      617.37     40.14 o 
   1  14   4      446.97      414.78     42.21 o 
   2  14   4      746.11      720.44     57.84 o 
   3  14   4      544.49      587.89     43.27 o 
   4  14   4      464.70      447.11     52.64 o 
   5  14   4       10.62      -11.67     30.72 o 
   6  14   4       39.48       44.50     43.19 o 
   7  14   4      131.54      117.15     38.35 o 
  -8  15   4      112.47       52.94     28.80 o 
  -7  15   4       50.24       19.36     28.79 o 
  -6  15   4       58.09       31.05     25.78 o 
  -5  15   4        0.45        5.01     23.17 o 
  -4  15   4      145.11      121.31     31.46 o 
  -3  15   4       78.66       38.03     25.98 o 
  -2  15   4      152.61      124.25     44.11 o 
  -1  15   4       12.81       28.42     24.32 o 
   0  15   4       18.13        1.76     34.77 o 
   1  15   4       13.47       12.79     31.31 o 
   2  15   4       16.49        3.29     50.36 o 
   3  15   4       13.84       13.52     29.10 o 
   4  15   4       73.15       62.83     36.17 o 
   5  15   4        0.67       -7.81     29.87 o 
   6  15   4       32.97       23.43     36.89 o 
  -7  16   4      243.19      193.50     48.48 o 
  -6  16   4      328.50      275.05     41.82 o 
  -5  16   4      436.76      443.77     45.46 o 
  -4  16   4      185.91      169.30     34.48 o 
  -3  16   4      132.82       58.79     36.89 o 
  -2  16   4       33.23       30.47     27.08 o 
  -1  16   4       60.46       32.59     39.44 o 
   0  16   4      374.49      424.79     57.22 o 
   1  16   4      521.33      715.78     66.16 o 
   2  16   4      459.69      489.58     85.97 o 
   3  16   4      298.04      405.19     51.92 o 
   4  16   4      100.88      148.84     63.10 o 
   5  16   4        0.22       21.99     44.78 o 
  -6  17   4        0.14      -10.44     26.37 o 
  -5  17   4       13.03       -5.05     27.78 o 
  -4  17   4       52.09       -9.99     26.18 o 
  -3  17   4      487.97      543.32     68.91 o 
  -2  17   4     1122.37     1258.15    104.78 o 
  -1  17   4      419.28      484.18     89.64 o 
   0  17   4      200.07      178.13     44.21 o 
   1  17   4      104.25       45.43     38.45 o 
   2  17   4        9.64       43.87     36.70 o 
   3  17   4       35.45       69.96     60.08 o 
   4  17   4      169.34      109.48     63.26 o 
  -3  18   4       15.37       14.41     41.75 o 
  -2  18   4       11.91       -1.00     45.57 o 
  -1  18   4       81.34       92.16     52.35 o 
   0  18   4       24.57       62.42     44.49 o 
   1  18   4        2.98       -7.19     36.13 o 
 -14   1   5      662.35      734.23     59.34 o 
 -13   1   5      832.89      867.69     61.24 o 
 -12   1   5      748.79      812.96     54.48 o 
 -11   1   5       35.32       31.74     23.51 o 
 -10   1   5       10.71        0.50     24.22 o 
  -9   1   5      512.04      527.21     33.16 o 
  -8   1   5     3394.43     3544.13     64.97 o 
  -7   1   5     5899.78     5653.12     77.03 o 
  -6   1   5     5692.21     5747.26    108.44 o 
  -5   1   5     1647.97     1562.18     32.51 o 
  -4   1   5     2299.18     2326.06     33.99 o 
  -3   1   5      406.91      359.52     18.70 o 
  -2   1   5      955.79      943.84     22.82 o 
  -1   1   5     3832.97     4103.42     68.30 o 
   0   1   5     4073.63     4248.38     57.55 o 
   1   1   5     2300.47     2204.93     89.63 o 
   2   1   5     1997.81     1872.23     29.90 o 
   3   1   5     1407.90     1387.74     95.18 o 
   4   1   5      705.29      717.83     25.88 o 
   5   1   5      324.48      355.13     23.27 o 
   6   1   5      227.61      262.52     23.92 o 
   7   1   5      108.41      144.65     20.66 o 
   8   1   5      517.70      512.44     31.93 o 
   9   1   5      509.24      541.16     40.49 o 
  10   1   5      362.73      394.88     47.61 o 
  11   1   5      171.81      178.64     39.68 o 
  12   1   5      259.14      231.63     83.66 o 
 -14   2   5        9.70        1.97     25.05 o 
 -13   2   5       48.33       29.87     28.44 o 
 -12   2   5      221.02      321.19     84.62 o 
 -11   2   5     1313.33     1295.01     62.54 o 
 -10   2   5     2514.81     2350.89     92.98 o 
  -9   2   5     3383.86     3305.20     72.72 o 
  -8   2   5     1284.50     1397.00     44.25 o 
  -7   2   5     1430.90     1417.27     41.55 o 
  -6   2   5       59.19       56.10     13.01 o 
  -5   2   5     1186.20     1078.32     28.55 o 
  -4   2   5     1572.19     1471.65     34.84 o 
  -3   2   5     5033.21     4985.40     53.96 o 
  -2   2   5    10796.68     9883.75     66.34 o 
  -1   2   5    15010.20    15612.47    142.31 o 
   0   2   5     5943.70     5353.19    387.55 o 
   2   2   5        2.37       -0.56      8.91 o 
   3   2   5      195.95      167.35     15.32 o 
   4   2   5     1368.29     1338.49     79.21 o 
   5   2   5     1819.03     1881.25     81.54 o 
   6   2   5     3538.57     3665.93     88.90 o 
   7   2   5     1930.55     2066.92     58.65 o 
   8   2   5     2013.01     2105.35     67.56 o 
   9   2   5       80.62       73.41     23.43 o 
  10   2   5       36.92       -4.08     22.20 o 
  11   2   5      199.22      172.79     40.51 o 
  12   2   5      218.08      166.53     59.44 o 
 -14   3   5       27.58        4.43     28.02 o 
 -13   3   5       19.65       -0.43     25.88 o 
 -12   3   5       10.09       11.83     23.86 o 
 -11   3   5        2.43      -14.65     22.69 o 
 -10   3   5      166.20      159.66     33.70 o 
  -9   3   5      147.50      171.85     21.29 o 
  -8   3   5      406.88      448.93     27.06 o 
  -7   3   5      530.50      528.38     24.35 o 
  -6   3   5      889.16      863.15     27.47 o 
  -5   3   5      120.39      146.18     14.13 o 
  -4   3   5     1413.10     1406.75     30.78 o 
  -3   3   5       11.54        6.28     14.03 o 
  -2   3   5     1311.47     1489.02     42.82 o 
  -1   3   5      812.39      920.96     43.03 o 
   0   3   5      349.15      415.19     28.65 o 
   1   3   5     2056.03     2177.41     46.75 o 
   2   3   5     2331.77     2307.67     33.24 o 
   3   3   5     1280.41     1252.46     29.36 o 
   4   3   5     1274.14     1361.49     40.62 o 
   5   3   5      286.86      293.94     21.71 o 
   6   3   5      243.12      277.79     28.79 o 
   7   3   5       21.21       -3.51     18.31 o 
   8   3   5      204.23      213.39     29.45 o 
   9   3   5        5.43      -18.82     18.82 o 
  10   3   5       72.57       43.50     24.24 o 
  11   3   5      226.22      183.46     41.79 o 
 -14   4   5        4.68       12.54     22.20 o 
 -13   4   5        0.48       26.10     20.62 o 
 -12   4   5        4.15       -5.77     19.40 o 
 -11   4   5      652.53      674.82     41.21 o 
 -10   4   5     1712.34     1677.93     46.98 o 
  -9   4   5      381.44      444.35     29.16 o 
  -8   4   5      104.03      142.30     20.76 o 
  -7   4   5      152.46      172.88     23.00 o 
  -6   4   5      158.72      165.25     16.32 o 
  -5   4   5     2204.46     2327.52     56.53 o 
  -4   4   5     1556.62     1327.22     30.05 o 
  -3   4   5        5.82       15.67      9.14 o 
  -2   4   5     1958.73     1820.59     90.01 o 
  -1   4   5     4905.20     4880.57     59.85 o 
   0   4   5      123.08       90.92     24.77 o 
   1   4   5       71.71       63.56     18.64 o 
   2   4   5      347.37      322.24     32.33 o 
   3   4   5     1352.66     1203.06     24.69 o 
   4   4   5     3924.49     4024.74     52.79 o 
   5   4   5     1427.81     1432.20     47.08 o 
   6   4   5      191.66      197.07     33.89 o 
   7   4   5      424.84      441.84     55.56 o 
   8   4   5       55.04       34.61     21.59 o 
   9   4   5        0.40      -19.21     19.21 o 
  10   4   5      338.95      317.15     36.59 o 
  11   4   5      275.04      300.25    124.62 o 
 -14   5   5      365.62      325.34     37.91 o 
 -13   5   5      828.00      827.36     59.10 o 
 -12   5   5      122.74      143.60     28.63 o 
 -11   5   5      331.57      334.24     34.10 o 
 -10   5   5        3.48       -9.39     16.72 o 
  -9   5   5       57.46       43.94     17.50 o 
  -8   5   5     1036.00     1081.20     36.71 o 
  -7   5   5     4034.93     3879.62     68.37 o 
  -6   5   5     5306.64     5171.46     75.45 o 
  -5   5   5     3547.47     3453.64     48.83 o 
  -4   5   5     1843.77     1740.20     34.49 o 
  -3   5   5      583.00      521.02     21.52 o 
  -2   5   5     1465.45     1406.23     35.88 o 
  -1   5   5     1478.86     1370.63     52.04 o 
   0   5   5     1810.91     1930.48     30.04 o 
   1   5   5     3973.18     3961.73     53.66 o 
   2   5   5     1177.97     1071.94     26.46 o 
   3   5   5     4419.63     4618.71     50.63 o 
   4   5   5      701.97      674.83     21.24 o 
   5   5   5      242.53      278.50     17.67 o 
   6   5   5       70.79       43.11     14.08 o 
   7   5   5      170.32      194.01     27.32 o 
   8   5   5      592.42      622.70     41.09 o 
   9   5   5      842.64      879.42     46.12 o 
  10   5   5     1494.44     1514.50    108.04 o 
  11   5   5      401.63      421.64     69.32 o 
 -13   6   5       81.16       61.26     28.26 o 
 -12   6   5      377.42      389.38     38.17 o 
 -11   6   5      503.43      592.90     40.44 o 
 -10   6   5      317.00      337.55     28.70 o 
  -9   6   5     1077.37     1146.22     40.62 o 
  -8   6   5      524.54      542.38     34.76 o 
  -7   6   5        0.55       21.20     18.53 o 
  -6   6   5      744.59      723.84     34.57 o 
  -5   6   5      152.22      136.72     19.66 o 
  -4   6   5      101.54       81.25     14.67 o 
  -3   6   5     1537.38     1587.67     33.11 o 
  -2   6   5     1459.77     1413.06     33.90 o 
  -1   6   5      230.74      246.00     16.97 o 
   0   6   5      317.71      323.34     19.77 o 
   1   6   5      464.92      440.43     27.15 o 
   2   6   5       24.46       29.01     13.16 o 
   3   6   5      175.33      195.44     17.92 o 
   4   6   5      257.28      307.62     20.23 o 
   5   6   5      191.90      203.75     21.10 o 
   6   6   5      565.13      592.70     36.31 o 
   7   6   5      605.25      621.89     38.34 o 
   8   6   5      418.64      410.27     69.69 o 
   9   6   5      321.47      415.83     50.06 o 
  10   6   5       97.56       87.10     46.37 o 
  11   6   5        3.66       -4.49     31.39 o 
 -13   7   5       20.83        0.20     21.57 o 
 -12   7   5      143.30      123.94     28.25 o 
 -11   7   5       76.79       25.45     22.56 o 
 -10   7   5       24.37       29.23     20.22 o 
  -9   7   5      364.42      356.74     43.90 o 
  -8   7   5      471.32      468.90     34.37 o 
  -7   7   5      279.43      279.01     35.87 o 
  -6   7   5       93.81       88.35     19.76 o 
  -5   7   5       16.93       27.16     17.15 o 
  -4   7   5        3.07       13.12     18.69 o 
  -3   7   5       83.73      110.59     14.67 o 
  -2   7   5      554.76      546.73     22.73 o 
  -1   7   5      180.45      178.51     16.68 o 
   0   7   5       17.90       40.95     14.15 o 
   1   7   5      343.51      341.82     22.65 o 
   2   7   5     1170.53     1189.20     32.40 o 
   3   7   5        5.53        6.38     13.79 o 
   4   7   5      810.09      773.82     32.38 o 
   5   7   5      503.03      502.96     35.91 o 
   6   7   5      156.80      111.21     23.84 o 
   7   7   5      114.05      102.53     23.66 o 
   8   7   5       33.46       36.43     28.32 o 
   9   7   5      202.00      204.79     58.00 o 
  10   7   5        1.62       -6.75     30.90 o 
  11   7   5        2.59      -25.08     33.40 o 
 -13   8   5       40.60       26.19     40.40 o 
 -12   8   5      275.86      248.41     43.03 o 
 -11   8   5      450.39      454.03     50.67 o 
 -10   8   5     2602.87     2652.11     70.20 o 
  -9   8   5      408.81      464.35     35.85 o 
  -8   8   5       20.63       40.03     20.18 o 
  -7   8   5      129.00      128.30     22.99 o 
  -6   8   5      272.35      285.26     35.72 o 
  -5   8   5     1148.57     1168.17     43.25 o 
  -4   8   5      827.17      736.65     35.90 o 
  -3   8   5     2266.63     1992.11    123.43 o 
  -2   8   5     1824.24     1777.46     35.93 o 
  -1   8   5      865.54      785.63     42.85 o 
   0   8   5      725.50      728.62     28.48 o 
   1   8   5      139.14      150.05     19.71 o 
   2   8   5        0.10       -2.73     14.95 o 
   3   8   5     2067.61     2008.63     47.08 o 
   4   8   5     3353.87     3424.90     59.09 o 
   5   8   5      110.55      130.88     24.19 o 
   6   8   5      332.56      380.83     33.81 o 
   7   8   5     1682.88     1664.97    147.00 o 
   8   8   5      258.20      293.54     53.30 o 
   9   8   5        3.67       11.98     28.54 o 
  10   8   5       10.33      -11.63     43.90 o 
 -12   9   5       60.30       29.74     28.13 o 
 -11   9   5       68.77       56.88     23.15 o 
 -10   9   5      136.89      150.78     27.74 o 
  -9   9   5       50.41       46.28     22.33 o 
  -8   9   5      301.91      317.14     32.05 o 
  -7   9   5       14.55      -12.19     17.37 o 
  -6   9   5     2222.80     2269.64     59.43 o 
  -5   9   5     3402.72     3257.40     67.73 o 
  -4   9   5     1087.58      972.65     41.58 o 
  -3   9   5       81.41       77.15     20.98 o 
  -2   9   5       31.74       32.26     17.55 o 
  -1   9   5      345.79      374.03     24.17 o 
   0   9   5       77.22       56.96     17.07 o 
   1   9   5      655.32      642.30     30.73 o 
   2   9   5      540.64      655.67     34.22 o 
   3   9   5     3269.70     3478.60     61.53 o 
   4   9   5     2107.53     2050.39     49.66 o 
   5   9   5       88.70       99.56     23.97 o 
   6   9   5       39.71       46.54     30.11 o 
   7   9   5      283.70      332.05     44.91 o 
   8   9   5      308.91      351.35     47.14 o 
   9   9   5      633.65      681.82     63.35 o 
  10   9   5      333.30      363.79     58.88 o 
 -12  10   5        3.66      -18.42     75.37 o 
 -11  10   5       81.97       51.07     25.07 o 
 -10  10   5        7.60       -5.28     21.28 o 
  -9  10   5      129.16      106.54     26.58 o 
  -8  10   5       79.68       62.60     23.51 o 
  -7  10   5      184.85      221.93     29.62 o 
  -6  10   5       53.17       24.48     21.08 o 
  -5  10   5      207.85      190.36     27.84 o 
  -4  10   5       38.19       31.39     19.52 o 
  -3  10   5       32.30       32.43     20.46 o 
  -2  10   5       31.54       17.93     17.74 o 
  -1  10   5       51.88       68.46     21.63 o 
   0  10   5       96.42      105.11     19.15 o 
   1  10   5      310.77      271.80     28.11 o 
   2  10   5        5.93       12.99     18.31 o 
   3  10   5       22.65       24.08     19.13 o 
   4  10   5        7.45        2.96     16.14 o 
   5  10   5       46.07       41.95     30.57 o 
   6  10   5       18.55       29.60     28.71 o 
   7  10   5       29.65       39.26     30.01 o 
   8  10   5       10.96      -19.32     26.69 o 
   9  10   5       16.31       25.91     32.63 o 
 -11  11   5      103.88       94.16     28.62 o 
 -10  11   5        0.91      -19.90     19.90 o 
  -9  11   5      347.03      348.43     37.41 o 
  -8  11   5        2.90      -17.19     19.81 o 
  -7  11   5      143.86      158.68     27.68 o 
  -6  11   5     2500.42     2413.36     65.12 o 
  -5  11   5      495.63      524.19     37.80 o 
  -4  11   5       60.39       53.94     22.32 o 
  -3  11   5      190.15      182.55     26.47 o 
  -2  11   5       65.76       66.96     20.84 o 
  -1  11   5        4.25        5.23     21.51 o 
   0  11   5     2041.31     1881.37     50.87 o 
   1  11   5      179.23      234.57     27.86 o 
   2  11   5      236.08      231.42     29.45 o 
   3  11   5     1706.57     1608.84     53.87 o 
   4  11   5      807.79      813.28     57.21 o 
   5  11   5       49.71       48.54     32.04 o 
   6  11   5       81.22       70.95     34.07 o 
   7  11   5      441.79      493.58     53.73 o 
   8  11   5      448.65      533.86     57.50 o 
   9  11   5      210.42      207.97     44.28 o 
 -11  12   5      311.38      342.39     40.68 o 
 -10  12   5      541.28      611.94     47.67 o 
  -9  12   5      144.01      182.34     33.23 o 
  -8  12   5       65.87       80.65     25.48 o 
  -7  12   5      220.21      237.16     32.45 o 
  -6  12   5       23.65       13.81     21.07 o 
  -5  12   5      368.88      400.68     36.68 o 
  -4  12   5      683.97      688.05     42.05 o 
  -3  12   5     1247.51     1195.40     58.13 o 
  -2  12   5      976.51      976.46     54.65 o 
  -1  12   5      693.47      660.42     48.15 o 
   0  12   5       17.89       38.67     27.89 o 
   1  12   5        5.23       -7.32     18.75 o 
   2  12   5       82.66       79.80     22.00 o 
   3  12   5       18.61        8.47     22.36 o 
   4  12   5       25.56      -20.53     30.13 o 
   5  12   5      359.85      332.58     47.18 o 
   6  12   5      478.97      456.84     50.75 o 
   7  12   5      949.71      924.21     65.12 o 
   8  12   5      482.72      577.77     73.86 o 
 -10  13   5        3.51      -24.74     24.74 o 
  -9  13   5       18.45       17.40     27.42 o 
  -8  13   5      188.17      160.01     31.67 o 
  -7  13   5       79.35       63.64     27.06 o 
  -6  13   5       95.42       58.79     25.06 o 
  -5  13   5       12.92        9.35     21.16 o 
  -4  13   5        8.32       14.38     21.13 o 
  -3  13   5        9.35      -24.23     59.04 o 
  -2  13   5       67.92       46.05     29.24 o 
  -1  13   5       14.44       -5.34     27.03 o 
   0  13   5       72.58       67.25     36.40 o 
   1  13   5       39.44       33.27     26.76 o 
   2  13   5      264.98      237.63     33.35 o 
   3  13   5      132.49      150.15     29.55 o 
   4  13   5       60.89       30.36     30.98 o 
   5  13   5       28.35       27.16     33.13 o 
   6  13   5       47.41       33.54     34.99 o 
   7  13   5       20.64       31.12     33.92 o 
  -9  14   5      105.17       90.67     39.51 o 
  -8  14   5       15.58      -23.76     23.76 o 
  -7  14   5      143.04      103.57     30.83 o 
  -6  14   5        0.23      -16.73     23.04 o 
  -5  14   5      108.21       75.28     69.88 o 
  -4  14   5       63.28      118.11     40.88 o 
  -3  14   5      347.83      337.83     53.68 o 
  -2  14   5      255.04      205.50     37.59 o 
  -1  14   5       98.45       90.00     31.73 o 
   0  14   5       65.58       66.58     27.89 o 
   1  14   5        0.99      -27.01     27.01 o 
   2  14   5      160.94      135.81     39.44 o 
   3  14   5       48.22       50.90     32.78 o 
   4  14   5      282.74      235.12     46.16 o 
   5  14   5       76.91       32.41     34.82 o 
   6  14   5      209.53      266.87     48.90 o 
   7  14   5      218.37      264.39     49.67 o 
  -8  15   5      114.22      136.12     34.78 o 
  -7  15   5      423.32      421.18     72.75 o 
  -6  15   5      466.09      493.32     63.61 o 
  -5  15   5      415.40      429.61     57.87 o 
  -4  15   5      221.85      265.27     50.65 o 
  -3  15   5      180.91      117.96     44.15 o 
  -2  15   5        6.66      -19.15     25.96 o 
  -1  15   5      220.32      198.09     37.37 o 
   0  15   5      275.06      302.70     51.07 o 
   1  15   5      139.28      190.95     55.77 o 
   2  15   5     1250.96     1200.74     71.82 o 
   3  15   5      748.88      706.26     95.45 o 
   4  15   5      307.13      287.00     72.51 o 
   5  15   5       40.40       40.42     35.60 o 
   6  15   5        3.31      -46.05     46.05 o 
  -7  16   5       28.10        9.05     57.93 o 
  -6  16   5        5.54      -10.38     41.43 o 
  -5  16   5        4.68       -7.45     36.98 o 
  -4  16   5        4.08      -18.73     35.53 o 
  -3  16   5       35.37       58.61     41.78 o 
  -2  16   5      297.00      229.89     41.87 o 
  -1  16   5      761.52      801.71    103.50 o 
   0  16   5      153.85      179.97     46.28 o 
   1  16   5      133.07      118.81     39.36 o 
   2  16   5        0.79        0.37     33.25 o 
   3  16   5       47.60       65.97     53.70 o 
   4  16   5       35.22       19.28     47.49 o 
  -5  17   5       92.97        8.31     41.22 o 
  -4  17   5      147.93      140.25     50.95 o 
  -3  17   5       30.63      -14.55     42.95 o 
  -2  17   5       45.04       -3.31     38.05 o 
  -1  17   5       13.20      -18.19     48.20 o 
   0  17   5       11.71       32.09     35.56 o 
   1  17   5       21.51       79.70     42.63 o 
   2  17   5        0.28       -3.73     44.14 o 
 -14   0   6      752.60      824.50     87.49 o 
 -13   0   6      703.10      730.96     77.61 o 
 -12   0   6      427.63      352.65     58.96 o 
 -11   0   6      547.05      494.95     61.51 o 
 -10   0   6      186.55      140.87     41.11 o 
  -9   0   6      799.54      801.90     70.12 o 
  -8   0   6     3608.44     3215.77    109.80 o 
  -7   0   6     4225.96     4248.55    117.92 o 
  -6   0   6     4652.45     4648.99    131.79 o 
  -5   0   6     3753.84     3559.08    138.42 o 
  -4   0   6     1356.14     1504.59     36.15 o 
  -3   0   6      272.57      280.15     27.33 o 
  -2   0   6     1053.55      991.97     39.06 o 
  -1   0   6     2289.63     2572.27     57.62 o 
   0   0   6     7963.42     7362.10    102.07 o 
   1   0   6    14474.33    13934.83    234.01 o 
   2   0   6     7654.63     7726.48    513.20 o 
   3   0   6     5300.76     4504.15    127.80 o 
   4   0   6     1292.12     1223.36     74.74 o 
   5   0   6     1480.56     1449.33     84.94 o 
   6   0   6     1303.42     1366.30     86.37 o 
   7   0   6       82.27       20.24     38.09 o 
   8   0   6      424.86      477.27     71.55 o 
   9   0   6      658.63      647.14     74.90 o 
  10   0   6     1533.88     1431.32    105.17 o 
  11   0   6     1310.07     1180.18    103.42 o 
 -14   1   6        1.33       10.52     32.22 o 
 -13   1   6        5.86       12.34     25.23 o 
 -12   1   6      145.40      116.66     30.59 o 
 -11   1   6      146.77      142.92     30.69 o 
 -10   1   6      177.08      162.58     30.16 o 
  -9   1   6      852.44      830.23     38.32 o 
  -8   1   6      455.92      443.26     30.76 o 
  -7   1   6     1105.87     1101.10     40.35 o 
  -6   1   6      249.34      310.87     21.02 o 
  -5   1   6       56.53       68.39     13.13 o 
  -4   1   6      560.07      540.20     19.80 o 
  -3   1   6     3237.50     3310.63     39.48 o 
  -2   1   6     3483.16     3269.40     46.67 o 
  -1   1   6     1572.21     1601.74    119.12 o 
   0   1   6     2635.76     2664.00     49.42 o 
   1   1   6       88.99       56.28     15.01 o 
   2   1   6        3.47       -7.93     13.75 o 
   3   1   6        3.14        2.37     14.65 o 
   4   1   6      226.46      258.70     24.38 o 
   5   1   6     1493.71     1364.87     59.04 o 
   6   1   6     1618.47     1566.53     66.30 o 
   7   1   6     1574.09     1597.81     67.52 o 
   8   1   6      124.99      131.78     35.56 o 
   9   1   6       10.49      -26.14     26.14 o 
  10   1   6        1.18      -14.25     27.93 o 
  11   1   6      104.52       80.94     39.03 o 
 -14   2   6      115.16      128.15     37.84 o 
 -13   2   6       48.38       49.03     30.63 o 
 -12   2   6       26.85       15.69     26.34 o 
 -11   2   6      203.95      131.93     32.25 o 
 -10   2   6      228.14      173.55     31.70 o 
  -9   2   6      115.09      110.35     16.85 o 
  -8   2   6      275.16      321.13     22.92 o 
  -7   2   6      210.63      240.29     19.51 o 
  -6   2   6      680.21      734.27     37.68 o 
  -5   2   6      113.93      129.63     35.74 o 
  -4   2   6       10.43       34.44     12.77 o 
  -3   2   6      280.12      315.65     16.01 o 
  -2   2   6       40.06       53.14     19.64 o 
  -1   2   6       76.30       73.17     21.76 o 
   0   2   6       54.33       72.71     19.42 o 
   1   2   6      626.54      714.47     32.71 o 
   2   2   6       19.70       -3.10     14.20 o 
   3   2   6      311.71      341.80     27.75 o 
   4   2   6      638.45      701.06     49.59 o 
   5   2   6      122.15      121.98     22.48 o 
   6   2   6      368.98      376.39     42.19 o 
   7   2   6       77.99       55.84     28.79 o 
   8   2   6       23.74       -0.26     26.14 o 
   9   2   6      121.62      107.54     34.69 o 
  10   2   6      483.38      546.84     55.83 o 
  11   2   6       17.89       15.23     33.51 o 
 -14   3   6       91.34       57.56     32.86 o 
 -13   3   6       69.26       57.14     24.73 o 
 -12   3   6      196.54      239.41     31.67 o 
 -11   3   6      750.18      795.80     43.45 o 
 -10   3   6     1343.92     1335.65     42.39 o 
  -9   3   6     2112.24     2065.93     48.80 o 
  -8   3   6     1819.69     1776.95     44.12 o 
  -7   3   6      822.24      847.82     28.68 o 
  -6   3   6       26.86       61.75     13.75 o 
  -5   3   6        6.04        2.33     13.87 o 
  -4   3   6     1198.75     1132.83     30.62 o 
  -3   3   6     3843.90     3666.64     63.79 o 
  -2   3   6     9048.54     9062.93    157.35 o 
  -1   3   6     5030.96     5050.58    293.65 o 
   0   3   6     3171.12     3017.22    124.66 o 
   1   3   6     1354.34     1265.77     41.28 o 
   2   3   6      222.50      282.03     33.87 o 
   3   3   6      203.48      186.49     23.60 o 
   4   3   6     2830.98     2863.57     89.69 o 
   5   3   6     3039.93     3268.93    115.56 o 
   6   3   6     3138.89     3166.77     69.21 o 
   7   3   6     1857.62     1966.56     59.34 o 
   8   3   6      804.58      808.03     81.99 o 
   9   3   6       31.46      -16.30     25.63 o 
  10   3   6       62.27       27.06     31.04 o 
  11   3   6      183.00      168.06     42.90 o 
 -13   4   6      300.88      289.16     36.63 o 
 -12   4   6      447.71      463.82     39.56 o 
 -11   4   6        4.40      -14.23     18.09 o 
 -10   4   6      230.05      248.69     26.31 o 
  -9   4   6       32.36       38.98     16.14 o 
  -8   4   6     1591.97     1471.21     41.06 o 
  -7   4   6     2435.74     2285.67     46.71 o 
  -6   4   6     4788.60     4814.81     62.40 o 
  -5   4   6      617.32      662.27     27.21 o 
  -4   4   6     1223.79     1208.39     29.39 o 
  -3   4   6      425.00      429.22     25.17 o 
  -2   4   6      215.59      230.51     27.13 o 
  -1   4   6      270.17      360.13     33.46 o 
   0   4   6      775.63      737.11     49.44 o 
   1   4   6     3383.24     3194.54     62.57 o 
   2   4   6     2203.94     2119.54     57.06 o 
   3   4   6     4282.17     4102.96     71.26 o 
   4   4   6     3666.82     3623.40     93.67 o 
   5   4   6      151.18      160.97     31.67 o 
   6   4   6      140.85      154.69     25.72 o 
   7   4   6       34.26       42.01     22.08 o 
   8   4   6      219.96      182.91     35.86 o 
   9   4   6      443.96      460.92     52.67 o 
  10   4   6      808.15      779.27     62.79 o 
 -13   5   6       39.96       48.08     24.36 o 
 -12   5   6       55.24       41.41     22.95 o 
 -11   5   6      149.66      161.31     27.45 o 
 -10   5   6       23.40        8.39     16.43 o 
  -9   5   6        7.60      -10.62     14.94 o 
  -8   5   6       68.98       51.84     18.62 o 
  -7   5   6      308.78      344.99     39.77 o 
  -6   5   6      434.33      418.32     29.84 o 
  -5   5   6       62.61       78.43     14.95 o 
  -4   5   6      323.80      315.02     28.11 o 
  -3   5   6      301.71      297.24     18.37 o 
  -2   5   6      124.37      127.84     13.10 o 
  -1   5   6       72.74       91.87     19.76 o 
   0   5   6      940.94     1016.73     36.65 o 
   1   5   6      479.31      558.43     30.04 o 
   2   5   6        3.58        4.55     14.92 o 
   3   5   6     1946.28     1955.24     51.38 o 
   4   5   6     1441.99     1384.87     40.03 o 
   5   5   6       59.97       50.26     21.12 o 
   6   5   6       84.16       74.29     28.18 o 
   7   5   6       44.73       -2.16     19.18 o 
   8   5   6      113.56       91.54     25.39 o 
   9   5   6       68.34       44.23     33.23 o 
  10   5   6       17.54      -23.74     41.91 o 
 -13   6   6      216.33      163.11     31.09 o 
 -12   6   6       91.11      110.06     27.26 o 
 -11   6   6      456.61      405.52     38.53 o 
 -10   6   6       32.39       17.99     20.81 o 
  -9   6   6       59.13       32.43     20.08 o 
  -8   6   6       24.97       26.38     18.60 o 
  -7   6   6      521.87      589.13     35.43 o 
  -6   6   6     2243.50     2236.66     85.01 o 
  -5   6   6     4789.52     4551.97     71.34 o 
  -4   6   6        5.58       23.32     12.76 o 
  -3   6   6       27.39       35.09     12.50 o 
  -2   6   6       77.67      103.05     20.10 o 
  -1   6   6       20.42       71.38     22.49 o 
   0   6   6        9.23        6.39     17.02 o 
   1   6   6      957.57      948.31     36.62 o 
   2   6   6     1246.62     1219.81     39.28 o 
   3   6   6     3157.73     3145.44     56.59 o 
   4   6   6     1377.31     1371.41     40.33 o 
   5   6   6       72.63       53.66     21.42 o 
   6   6   6       29.32       19.73     20.62 o 
   7   6   6        0.92       -5.71     19.59 o 
   8   6   6      159.83      162.62     29.50 o 
   9   6   6      510.12      498.55     71.63 o 
  10   6   6      390.77      307.24     70.12 o 
 -13   7   6       30.37      -24.78     24.78 o 
 -12   7   6      531.38      488.93     51.00 o 
 -11   7   6     1480.51     1583.78     73.34 o 
 -10   7   6     1480.96     1536.59     56.02 o 
  -9   7   6      404.02      392.46     33.49 o 
  -8   7   6        6.70       -8.23     16.02 o 
  -7   7   6       86.85       89.80     21.14 o 
  -6   7   6      820.52      770.02     37.76 o 
  -5   7   6      422.78      425.23     32.13 o 
  -4   7   6      977.99      922.02     36.85 o 
  -3   7   6      823.43      795.15     33.90 o 
  -2   7   6     3517.45     3218.21     79.09 o 
  -1   7   6     1522.11     1494.09     43.77 o 
   0   7   6     1750.85     1701.62     46.61 o 
   1   7   6       82.52      109.80     21.19 o 
   2   7   6       39.28       53.32     18.56 o 
   3   7   6       16.35        3.74     16.74 o 
   4   7   6      552.46      515.43     30.08 o 
   5   7   6     1257.99     1320.92     49.94 o 
   6   7   6      634.03      662.10     40.71 o 
   7   7   6     1098.40     1100.62     50.49 o 
   8   7   6      647.29      687.29     58.85 o 
   9   7   6      111.23       43.30     54.74 o 
  10   7   6        2.27      -45.10     45.10 o 
 -12   8   6        0.95       -3.26     28.83 o 
 -11   8   6       40.09       31.64     23.47 o 
 -10   8   6        1.65      -11.52     19.98 o 
  -9   8   6       39.76       15.84     19.75 o 
  -8   8   6       94.19       84.40     23.12 o 
  -7   8   6      133.08      162.63     25.49 o 
  -6   8   6       65.28       56.51     20.18 o 
  -5   8   6      255.29      258.33     27.46 o 
  -4   8   6      588.18      657.15     34.65 o 
  -3   8   6      244.09      301.82     37.16 o 
  -2   8   6        0.34       -2.99     16.82 o 
  -1   8   6      105.16      101.77     21.04 o 
   0   8   6       76.80       63.30     25.92 o 
   1   8   6      266.65      284.38     27.23 o 
   2   8   6      381.06      416.85     30.10 o 
   3   8   6       71.24       28.98     18.04 o 
   4   8   6        6.87       11.04     16.38 o 
   5   8   6      338.91      333.29     33.77 o 
   6   8   6       54.28       23.27     21.68 o 
   7   8   6       15.47       -8.20     30.60 o 
   8   8   6       82.06       64.13     33.44 o 
   9   8   6       31.91      -20.18     34.02 o 
 -12   9   6        7.85       15.86     31.49 o 
 -11   9   6      149.85      154.43     29.21 o 
 -10   9   6      343.95      323.88     34.48 o 
  -9   9   6      336.38      373.72     36.26 o 
  -8   9   6        2.07      -14.08     17.90 o 
  -7   9   6      539.28      575.56     38.24 o 
  -6   9   6      433.33      396.86     33.69 o 
  -5   9   6      499.81      475.06     44.73 o 
  -4   9   6      500.24      477.46     51.87 o 
  -3   9   6      192.87      283.77     38.09 o 
  -2   9   6      268.86      321.24     38.97 o 
  -1   9   6      968.16      958.69     39.93 o 
   0   9   6        6.07       -8.73     17.40 o 
   1   9   6      176.28      184.05     25.81 o 
   2   9   6       32.83       32.27     19.63 o 
   3   9   6       63.80       72.20     20.36 o 
   4   9   6      148.77      158.57     27.68 o 
   5   9   6      414.28      499.56     38.54 o 
   6   9   6      281.62      412.83     49.23 o 
   7   9   6      466.38      519.88     53.79 o 
   8   9   6      185.57      178.98     42.62 o 
   9   9   6       17.49       19.57     33.77 o 
 -11  10   6      212.98      185.43     31.73 o 
 -10  10   6      153.70      138.81     29.54 o 
  -9  10   6      135.96      112.71     27.58 o 
  -8  10   6      739.97      825.62     45.05 o 
  -7  10   6      158.97      207.77     30.31 o 
  -6  10   6      631.94      573.60     38.60 o 
  -5  10   6      927.89      990.77     62.98 o 
  -4  10   6      381.50      347.01     48.30 o 
  -3  10   6      512.78      520.49     45.14 o 
  -2  10   6      172.04      196.91     40.50 o 
  -1  10   6        1.05      -26.69     26.69 o 
   0  10   6       22.90       15.84     20.33 o 
   1  10   6     1643.25     1686.29     49.92 o 
   2  10   6     1804.06     1937.37     51.83 o 
   3  10   6     1168.29     1276.92     43.40 o 
   4  10   6      372.89      473.46     38.70 o 
   5  10   6       20.04       28.92     32.28 o 
   6  10   6      180.87      150.24     39.60 o 
   7  10   6       40.71        9.47     28.06 o 
   8  10   6      345.04      422.80     52.50 o 
 -11  11   6      487.56      432.21     42.83 o 
 -10  11   6      348.08      334.38     38.59 o 
  -9  11   6       70.37       81.06     26.99 o 
  -8  11   6       35.17       17.19     22.38 o 
  -7  11   6       19.90        1.88     31.58 o 
  -6  11   6        7.19       13.56     32.30 o 
  -5  11   6       29.99        4.30     30.96 o 
  -4  11   6      166.27      129.54     54.10 o 
  -3  11   6      334.69      380.31     41.89 o 
  -2  11   6      156.52      204.94     35.78 o 
  -1  11   6      512.69      512.69     56.82 o 
   0  11   6        6.50      -17.44     25.15 o 
   1  11   6       58.37       60.01     21.77 o 
   2  11   6        5.73       13.99     19.73 o 
   3  11   6       37.57       36.92     20.80 o 
   4  11   6       20.85       33.97     30.25 o 
   5  11   6        1.73      -14.47     27.94 o 
   6  11   6      185.71      187.22     39.66 o 
   7  11   6      300.46      357.47     51.55 o 
   8  11   6      349.33      346.42     51.78 o 
 -10  12   6      121.53       79.73     29.34 o 
  -9  12   6        1.41      -30.48     30.48 o 
  -8  12   6      391.53      406.46     69.24 o 
  -7  12   6       12.89       61.64     36.17 o 
  -6  12   6        5.70      -30.89     30.89 o 
  -5  12   6       70.02       69.92     37.37 o 
  -4  12   6      226.09      220.04     54.50 o 
  -3  12   6      403.77      435.84     44.90 o 
  -2  12   6        0.24        3.44     27.94 o 
  -1  12   6       21.68       -6.03     27.67 o 
   0  12   6      401.16      478.96     44.80 o 
   1  12   6      366.12      358.48     38.33 o 
   2  12   6      682.35      697.10     37.89 o 
   3  12   6       23.28       33.48     23.79 o 
   4  12   6      131.77      102.66     35.61 o 
   5  12   6        0.66       -2.98     26.19 o 
   6  12   6       44.60       40.74     34.87 o 
   7  12   6       15.50       60.91     35.30 o 
  -9  13   6      270.51      292.92     50.63 o 
  -8  13   6       16.23      -30.83     34.00 o 
  -7  13   6        1.74        6.50     32.26 o 
  -6  13   6       73.96       91.22     40.78 o 
  -5  13   6      156.46      121.70     41.46 o 
  -4  13   6       60.76       34.45     34.65 o 
  -3  13   6      314.00      335.00     44.52 o 
  -2  13   6      814.45      810.34     56.02 o 
  -1  13   6      672.68      707.62     52.95 o 
   0  13   6      100.51       90.44     30.63 o 
   1  13   6       29.58        1.52     23.36 o 
   2  13   6      100.40      145.64     38.12 o 
   3  13   6       65.98       65.60     26.83 o 
   4  13   6        5.86       -6.35     28.72 o 
   5  13   6      267.71      388.86     51.49 o 
   6  13   6      358.24      334.48     51.55 o 
  -8  14   6       60.39       53.65     42.62 o 
  -7  14   6      184.10      196.21     47.58 o 
  -6  14   6      644.71      629.95     66.45 o 
  -5  14   6      110.37       65.11     56.17 o 
  -4  14   6       36.20       39.10     35.32 o 
  -3  14   6       66.27       52.85     31.29 o 
  -2  14   6      251.77      216.20     38.85 o 
  -1  14   6        4.52      -10.09     26.28 o 
   0  14   6      419.79      486.90     45.87 o 
   1  14   6       54.94       86.08     37.31 o 
   2  14   6      513.03      511.57     53.13 o 
   3  14   6      735.38      767.45    102.62 o 
   4  14   6      181.94      205.57     43.10 o 
   5  14   6       11.88       54.12     35.11 o 
  -7  15   6      152.47      103.30     46.55 o 
  -6  15   6       34.92       55.75     42.23 o 
  -5  15   6       25.77       22.64     36.32 o 
  -4  15   6        0.45        5.91     34.09 o 
  -3  15   6       53.41       30.43     31.61 o 
  -2  15   6        6.32      -28.22     28.98 o 
  -1  15   6        1.46      -16.01     26.55 o 
   0  15   6        0.10      -22.45     30.95 o 
   1  15   6       24.46      -14.16     31.00 o 
   2  15   6      392.00      369.55     50.77 o 
   3  15   6       14.83       43.34     52.27 o 
   4  15   6        0.09      -40.48     42.23 o 
  -6  16   6      333.66      316.29     59.31 o 
  -5  16   6      349.42      348.81    105.97 o 
  -4  16   6       62.84       10.68     38.52 o 
  -3  16   6       42.78       20.50     31.63 o 
  -2  16   6        1.81      -30.29     30.66 o 
  -1  16   6       32.88       51.70     50.67 o 
   0  16   6      375.00      417.72     56.62 o 
   1  16   6      288.02      364.06     53.68 o 
   2  16   6       74.95       92.38     66.21 o 
   3  16   6      212.34      210.03     73.62 o 
  -3  17   6      322.46      297.04     47.18 o 
  -2  17   6      292.34      274.62     52.76 o 
  -1  17   6      543.86      506.89     64.28 o 
   0  17   6      125.84      149.38     47.51 o 
 -13   1   7      446.26      437.83     52.27 o 
 -12   1   7      261.13      235.32     42.39 o 
 -11   1   7       20.29      -19.08     21.57 o 
 -10   1   7      198.93      183.03     25.63 o 
  -9   1   7       67.09       46.49     15.20 o 
  -8   1   7      534.76      541.11     28.03 o 
  -7   1   7      830.27      798.10     29.53 o 
  -6   1   7     1249.26     1272.38     39.17 o 
  -5   1   7     1143.49     1096.28     29.68 o 
  -4   1   7     1544.14     1649.37     48.89 o 
  -3   1   7     1787.97     1692.93     48.21 o 
  -2   1   7      265.63      284.45     43.82 o 
  -1   1   7       18.96       16.46     26.98 o 
   0   1   7      156.88       88.43     30.12 o 
   1   1   7     1421.02     1368.16     60.85 o 
   2   1   7     2304.46     2061.85     77.29 o 
   3   1   7     2304.32     2322.73     75.04 o 
   4   1   7     2008.73     2122.24    116.81 o 
   5   1   7      602.68      578.43     46.11 o 
   6   1   7        5.53      -17.87     31.23 o 
   7   1   7       68.95       64.87     31.26 o 
   8   1   7      120.59      114.62     35.49 o 
   9   1   7      354.89      279.58     44.66 o 
  10   1   7      443.02      384.52     50.96 o 
 -13   2   7        0.16       -0.27     21.50 o 
 -12   2   7      142.92      137.00     27.11 o 
 -11   2   7      241.57      244.20     30.95 o 
 -10   2   7      174.97      240.52     25.04 o 
  -9   2   7     1108.98     1121.00     38.27 o 
  -8   2   7     1436.20     1441.78     37.38 o 
  -7   2   7     1387.18     1359.88     32.72 o 
  -6   2   7      191.29      203.56     21.62 o 
  -5   2   7       38.00       46.58     15.78 o 
  -4   2   7     1616.34     1592.57     49.09 o 
  -3   2   7     1712.97     1617.54     50.23 o 
  -2   2   7     3428.06     3529.83     69.75 o 
  -1   2   7     2566.69     2383.35     59.86 o 
   0   2   7     3406.29     3442.31    121.99 o 
   1   2   7     1053.00     1141.86     57.19 o 
   2   2   7       41.53       55.76     27.06 o 
   3   2   7        2.28        7.29     21.51 o 
   4   2   7      289.94      301.74     38.29 o 
   5   2   7     5295.25     4782.70    105.41 o 
   6   2   7     2432.05     2235.70     82.15 o 
   7   2   7      693.84      664.86     52.82 o 
   8   2   7      166.73      172.92     38.98 o 
   9   2   7       71.10       21.34     35.78 o 
  10   2   7       54.94       65.99     35.98 o 
 -13   3   7        8.64      -17.78     23.87 o 
 -12   3   7      160.48      135.95     35.54 o 
 -11   3   7       24.21        2.09     18.09 o 
 -10   3   7        5.72       -7.83     15.10 o 
  -9   3   7       96.58       87.28     18.78 o 
  -8   3   7      225.91      195.41     21.37 o 
  -7   3   7       99.91      135.36     28.40 o 
  -6   3   7      142.58      203.83     19.86 o 
  -5   3   7      173.29      191.61     21.32 o 
  -4   3   7     1388.81     1362.34     46.16 o 
  -3   3   7      240.84      268.76     31.07 o 
  -2   3   7      216.46      255.71     31.12 o 
  -1   3   7        0.19       -3.39     21.36 o 
   0   3   7     3502.10     3478.49    187.72 o 
   1   3   7     2072.56     1981.61     70.61 o 
   2   3   7      272.14      275.29     36.27 o 
   3   3   7       39.41       28.97     26.45 o 
   4   3   7        6.90       -8.58     23.13 o 
   5   3   7      765.01      680.89     51.27 o 
   6   3   7       95.24       79.96     46.85 o 
   7   3   7       36.96       22.50     28.23 o 
   8   3   7        1.50       22.99     28.68 o 
   9   3   7       75.51       28.12     31.20 o 
  10   3   7      128.96      107.23     38.13 o 
 -13   4   7        0.89      -23.66     23.66 o 
 -12   4   7        0.51       -4.69     21.21 o 
 -11   4   7      153.93      148.51     28.04 o 
 -10   4   7      167.10      178.59     23.69 o 
  -9   4   7      272.34      272.40     26.59 o 
  -8   4   7      477.00      460.42     32.61 o 
  -7   4   7     1209.99     1127.78     58.66 o 
  -6   4   7     2886.67     2779.36     58.66 o 
  -5   4   7      132.58       91.40     20.44 o 
  -4   4   7      275.09      292.70     27.21 o 
  -3   4   7      564.33      529.91     38.23 o 
  -2   4   7     2219.90     2010.56     67.72 o 
  -1   4   7     2114.41     2075.29     60.31 o 
   0   4   7     2693.50     2581.59     62.58 o 
   1   4   7     2044.91     2013.68     59.40 o 
   2   4   7      144.14      163.29     24.66 o 
   3   4   7        0.42      -14.18     22.65 o 
   4   4   7     1004.00      974.89     56.06 o 
   5   4   7     1142.95     1138.50     60.98 o 
   6   4   7      484.31      475.01     91.79 o 
   7   4   7      209.57      179.62     35.93 o 
   8   4   7      162.99      124.86     35.28 o 
   9   4   7      142.38      117.28     36.27 o 
  10   4   7        0.90      -28.22     28.22 o 
 -13   5   7      371.90      441.67     43.02 o 
 -12   5   7      226.93      234.12     34.11 o 
 -11   5   7      516.15      525.49     56.58 o 
 -10   5   7      155.06      178.61     26.87 o 
  -9   5   7       22.44       -6.21     17.13 o 
  -8   5   7      883.16      840.85     40.02 o 
  -7   5   7      476.34      481.41     32.14 o 
  -6   5   7      197.85      240.97     25.07 o 
  -5   5   7     4415.42     4383.63     98.10 o 
  -4   5   7     2147.05     2205.30     87.27 o 
  -3   5   7      853.64      823.30     73.83 o 
  -2   5   7      434.00      451.13     31.48 o 
  -1   5   7        8.33       11.80     18.69 o 
   0   5   7      155.91      134.21     22.80 o 
   1   5   7     3002.60     2878.52     55.87 o 
   2   5   7     1679.56     1645.41     44.63 o 
   3   5   7     1698.34     1640.09     44.76 o 
   4   5   7     2066.51     2054.31     58.15 o 
   5   5   7      847.58      855.56     65.97 o 
   6   5   7        2.29      -22.67     22.67 o 
   7   5   7        0.50       -9.47     27.22 o 
   8   5   7      247.94      293.66     68.52 o 
   9   5   7      496.53      523.57     57.73 o 
 -13   6   7      202.38      166.80     32.37 o 
 -12   6   7      180.09      189.45     42.15 o 
 -11   6   7      501.52      460.62     39.34 o 
 -10   6   7      322.28      326.85     33.99 o 
  -9   6   7      452.75      454.97     36.23 o 
  -8   6   7      317.06      349.97     31.54 o 
  -7   6   7      188.20      195.88     23.98 o 
  -6   6   7      398.93      366.07     40.53 o 
  -5   6   7      150.34      190.16     30.89 o 
  -4   6   7      124.63      142.32     24.64 o 
  -3   6   7      690.57      666.70     33.97 o 
  -2   6   7      925.23      815.10     40.16 o 
  -1   6   7      367.38      332.93     31.61 o 
   0   6   7      267.18      282.21     28.09 o 
   1   6   7      176.25      152.56     23.61 o 
   2   6   7       22.19       19.05     19.26 o 
   3   6   7       89.47       78.44     19.96 o 
   4   6   7       14.66       28.13     16.79 o 
   5   6   7      113.84      172.42     43.90 o 
   6   6   7      217.33      272.31     40.45 o 
   7   6   7      289.29      261.91     41.79 o 
   8   6   7      192.41      176.72     40.39 o 
   9   6   7      324.51      344.68     79.20 o 
 -12   7   7       16.68       -8.94     36.01 o 
 -11   7   7       37.29        7.01     22.70 o 
 -10   7   7       19.91        4.98     21.44 o 
  -9   7   7        9.05       -0.43     19.45 o 
  -8   7   7        1.63      -22.06     22.06 o 
  -7   7   7      261.73      302.46     40.86 o 
  -6   7   7       10.04      -12.42     25.12 o 
  -5   7   7      921.29      852.25     47.25 o 
  -4   7   7      473.69      505.60     40.52 o 
  -3   7   7        3.63      -11.65     18.26 o 
  -2   7   7      216.52      247.68     27.25 o 
  -1   7   7       14.96       -4.60     18.45 o 
   0   7   7        2.44        4.73     18.10 o 
   1   7   7       84.37      110.30     22.41 o 
   2   7   7      142.64      159.88     24.38 o 
   3   7   7        1.25       -3.53     15.70 o 
   4   7   7      300.74      247.52     25.79 o 
   5   7   7       44.82       45.11     22.80 o 
   6   7   7      170.52      174.61     49.88 o 
   7   7   7        2.85        1.04     26.94 o 
   8   7   7       33.76      -42.39     46.85 o 
   9   7   7       67.52       18.17     53.22 o 
 -12   8   7      110.10       95.79     35.05 o 
 -11   8   7      532.77      561.92     43.90 o 
 -10   8   7      586.11      667.21     56.73 o 
  -9   8   7      552.04      536.72     52.56 o 
  -8   8   7      914.36      782.60     54.71 o 
  -7   8   7      454.08      549.89     52.43 o 
  -6   8   7      801.35      778.28     55.46 o 
  -5   8   7       24.13        1.11     23.33 o 
  -4   8   7      648.63      664.27     69.24 o 
  -3   8   7      851.12      907.30     52.37 o 
  -2   8   7     1827.52     1811.62     50.44 o 
  -1   8   7     1535.77     1662.54     50.82 o 
   0   8   7     1604.66     1653.85     49.97 o 
   1   8   7      963.11      975.64     41.17 o 
   2   8   7      129.37       97.65     21.85 o 
   3   8   7       30.58       45.01     19.38 o 
   4   8   7      131.63      137.09     27.21 o 
   5   8   7      127.63      140.13     27.91 o 
   6   8   7      635.91      616.65     41.80 o 
   7   8   7      504.04      542.28     80.95 o 
   8   8   7      696.07      715.18     89.40 o 
 -11   9   7      470.61      419.90     51.54 o 
 -10   9   7       21.75       15.64     30.43 o 
  -9   9   7        1.61      -26.07     26.07 o 
  -8   9   7       31.67        3.70     29.65 o 
  -7   9   7      787.41      718.24     56.14 o 
  -6   9   7     1258.74     1291.86     82.15 o 
  -5   9   7     1291.38     1212.54     66.98 o 
  -4   9   7      437.39      488.52     50.01 o 
  -3   9   7       39.00       35.18     30.28 o 
  -2   9   7      728.95      770.06     51.20 o 
  -1   9   7       17.39       25.13     20.22 o 
   0   9   7      371.03      417.00     32.85 o 
   1   9   7     1147.89     1135.39     43.43 o 
   2   9   7      941.46      833.04     38.48 o 
   3   9   7      669.21      649.76     34.38 o 
   4   9   7      230.21      261.74     32.50 o 
   5   9   7        2.55       -5.86     21.60 o 
   6   9   7       16.59       17.53     28.98 o 
   7   9   7        0.01      -18.50     44.78 o 
   8   9   7        0.65      -47.17     47.17 o 
 -11  10   7       24.81        3.70     35.53 o 
 -10  10   7       27.93       24.98     35.03 o 
  -9  10   7        0.09      -30.58     30.58 o 
  -8  10   7        4.52       16.63     29.42 o 
  -7  10   7       46.59       40.25     32.30 o 
  -6  10   7       36.82       40.65     32.93 o 
  -5  10   7        2.40       29.72     33.84 o 
  -4  10   7       36.13       36.86     28.24 o 
  -3  10   7        2.66      -27.69     27.69 o 
  -2  10   7       89.34      154.00     40.73 o 
  -1  10   7       10.32       -9.29     26.55 o 
   0  10   7      225.36      180.89     26.79 o 
   1  10   7       32.70       39.01     20.88 o 
   2  10   7       35.13       15.98     19.66 o 
   3  10   7       17.07       11.23     19.73 o 
   4  10   7        2.71      -19.28     19.28 o 
   5  10   7      110.71       78.70     33.64 o 
   6  10   7       47.85       41.67     31.69 o 
   7  10   7        0.15        9.63     33.16 o 
 -10  11   7       31.11       -3.97     35.03 o 
  -9  11   7        3.48       51.36     33.76 o 
  -8  11   7      268.06      296.91     49.22 o 
  -7  11   7      138.73      144.15     39.74 o 
  -6  11   7      427.49      509.53     56.32 o 
  -5  11   7      913.91      913.94     68.42 o 
  -4  11   7      444.97      417.26     45.32 o 
  -3  11   7      554.62      570.21     49.37 o 
  -2  11   7      688.81      614.59     50.76 o 
  -1  11   7        0.24       21.53     27.64 o 
   0  11   7     1283.83     1230.64     57.90 o 
   1  11   7      843.61      867.66     41.62 o 
   2  11   7      879.85      975.68     42.44 o 
   3  11   7      692.79      716.90     38.96 o 
   4  11   7      342.20      382.14     50.44 o 
   5  11   7       12.42        6.71     31.55 o 
   6  11   7       52.61       23.24     33.38 o 
   7  11   7       17.76      -15.68     28.82 o 
 -10  12   7      543.46      553.59     62.07 o 
  -9  12   7      748.07      673.68     73.78 o 
  -8  12   7      199.64      216.19     47.98 o 
  -7  12   7      151.35      134.62     41.05 o 
  -6  12   7       28.86      -36.64     36.64 o 
  -5  12   7       75.27       37.54     39.07 o 
  -4  12   7      226.16      265.98     41.90 o 
  -3  12   7      286.26      366.21     45.56 o 
  -2  12   7      120.93      187.06     38.41 o 
  -1  12   7      857.26      940.64     61.25 o 
   0  12   7      500.71      557.26     48.86 o 
   1  12   7      405.23      414.09     54.03 o 
   2  12   7      430.66      469.49     36.36 o 
   3  12   7        4.02       17.26     33.72 o 
   4  12   7      106.20      172.13    101.11 o 
   5  12   7      247.82      280.82     47.49 o 
   6  12   7      227.48      251.97     45.92 o 
  -9  13   7       75.28       -7.34     35.16 o 
  -8  13   7       62.63       54.06     42.47 o 
  -7  13   7        1.06        3.96     34.76 o 
  -6  13   7       32.64        5.47     38.19 o 
  -5  13   7        5.17       24.11     34.44 o 
  -4  13   7       78.91       70.99     36.37 o 
  -3  13   7      179.09      181.25     39.35 o 
  -2  13   7       10.25        2.10     29.38 o 
  -1  13   7       25.51       18.74     30.13 o 
   0  13   7       54.56       25.55     27.93 o 
   1  13   7       25.38       11.78     26.05 o 
   2  13   7       79.03       94.67     65.97 o 
   3  13   7       98.80      108.49     39.68 o 
   4  13   7        8.81       14.82     32.70 o 
   5  13   7       39.91        9.35     32.96 o 
  -8  14   7      134.66      160.65     48.26 o 
  -7  14   7       37.91      -30.11     30.11 o 
  -6  14   7       47.75      -17.35     35.50 o 
  -5  14   7       82.50       23.55     29.75 o 
  -4  14   7      144.09      108.72     35.79 o 
  -3  14   7       76.43       62.72     36.88 o 
  -2  14   7       81.50       30.61     31.61 o 
  -1  14   7      179.11      177.96     38.07 o 
   0  14   7       31.80       51.52     29.36 o 
   1  14   7       39.11       35.03     36.81 o 
   2  14   7      194.79      177.07     42.08 o 
   3  14   7       62.00      123.66     61.67 o 
   4  14   7       75.54       86.52     38.72 o 
  -6  15   7      300.51      331.46     60.16 o 
  -5  15   7      474.55      480.85     52.28 o 
  -4  15   7      609.60      623.94     58.20 o 
  -3  15   7      230.33      277.42     45.53 o 
  -2  15   7       48.54       39.09     33.33 o 
  -1  15   7       33.36       51.34     31.88 o 
   0  15   7      508.02      526.54     66.53 o 
   1  15   7      781.85      896.62     69.55 o 
   2  15   7      447.99      484.62     56.32 o 
   3  15   7      108.87      159.35     65.65 o 
  -4  16   7       44.95       32.60     37.03 o 
  -3  16   7      164.22      176.08     42.94 o 
  -2  16   7      128.18      107.70     35.80 o 
  -1  16   7      376.93      313.22     57.45 o 
   0  16   7      108.45      145.88     45.29 o 
 -13   0   8      200.36      192.98     57.37 o 
 -12   0   8      354.06      470.10     72.51 o 
 -11   0   8      282.04      324.60     56.41 o 
 -10   0   8       29.54       31.74     16.58 o 
  -9   0   8        0.43      -50.20     50.20 o 
  -8   0   8        4.89       43.98     51.95 o 
  -7   0   8      374.54      410.82     72.35 o 
  -6   0   8      250.38      298.31     70.12 o 
  -5   0   8     2123.21     2001.49    116.65 o 
  -4   0   8     1615.28     1794.33    113.14 o 
  -3   0   8      877.09      900.51     91.31 o 
  -2   0   8      561.66      644.59     78.40 o 
  -1   0   8      203.59      270.42     64.70 o 
   0   0   8     1664.69     1597.05     97.84 o 
   1   0   8      484.83      547.54     71.71 o 
   2   0   8       34.01       54.66     43.03 o 
   3   0   8      133.81      101.19     40.32 o 
   4   0   8      874.85      779.56     73.78 o 
   5   0   8     4696.06     4296.03    154.89 o 
   6   0   8       75.19       18.96     39.04 o 
   7   0   8       14.99       78.24     49.08 o 
   8   0   8       18.81       35.22     47.49 o 
   9   0   8      239.25      176.25     58.80 o 
 -13   1   8       13.96       41.88     33.68 o 
 -12   1   8       76.52       53.72     24.16 o 
 -11   1   8      133.17      146.66     25.25 o 
 -10   1   8       21.07       18.25     15.34 o 
  -9   1   8      384.63      439.86     25.59 o 
  -8   1   8      824.04      809.48     31.84 o 
  -7   1   8      187.03      265.11     47.77 o 
  -6   1   8       56.32       65.59     38.37 o 
  -5   1   8        0.55       -7.48     35.15 o 
  -4   1   8      154.49      116.49     38.66 o 
  -3   1   8      806.31      816.32     59.68 o 
  -2   1   8      654.67      779.74     62.47 o 
  -1   1   8      588.29      605.66     53.31 o 
   0   1   8      140.71      183.16     79.92 o 
   1   1   8       81.74       82.80     31.55 o 
   2   1   8        4.70       -3.63     24.84 o 
   3   1   8       51.20       31.33     27.84 o 
   4   1   8      257.93      213.48     35.63 o 
   5   1   8     1106.33     1011.77     59.89 o 
   6   1   8      467.90      539.00     51.82 o 
   7   1   8      190.12      189.23     51.55 o 
   8   1   8       24.50      -10.23     28.90 o 
   9   1   8        5.51      -13.87     30.69 o 
 -13   2   8        2.99      -16.16     23.89 o 
 -12   2   8       36.44       40.23     23.00 o 
 -11   2   8       54.74       37.77     21.11 o 
 -10   2   8      108.57       93.14     19.45 o 
  -9   2   8      168.75      144.18     20.39 o 
  -8   2   8       91.04       83.15     16.31 o 
  -7   2   8      232.93      270.94     33.51 o 
  -6   2   8       34.07       56.11     41.83 o 
  -5   2   8      516.72      635.18     61.00 o 
  -4   2   8      102.66      139.80     37.45 o 
  -3   2   8      123.22      137.66     43.50 o 
  -2   2   8      396.71      477.25     64.22 o 
  -1   2   8       18.25       26.15     29.72 o 
   0   2   8       71.52       60.48     32.70 o 
   1   2   8        1.22      -20.35     28.18 o 
   2   2   8       77.60       57.01     28.44 o 
   3   2   8       18.42        4.80     22.58 o 
   4   2   8      934.35      948.67     60.00 o 
   5   2   8      208.94      213.83     38.09 o 
   6   2   8       66.69       39.63     28.73 o 
   7   2   8        0.87      -23.83     23.83 o 
   8   2   8        3.65      -26.47     26.47 o 
   9   2   8       43.53       -8.54     30.64 o 
 -13   3   8        3.25       10.92     24.28 o 
 -12   3   8      104.05      100.54     30.61 o 
 -11   3   8      359.78      395.00     37.74 o 
 -10   3   8      204.07      221.74     25.00 o 
  -9   3   8      446.44      500.56     33.36 o 
  -8   3   8     1352.62     1399.22     53.85 o 
  -7   3   8      402.78      452.84     35.97 o 
  -6   3   8      278.64      339.27     32.11 o 
  -5   3   8     1710.66     1658.40     96.89 o 
  -4   3   8      224.57      222.60     42.31 o 
  -3   3   8     3243.94     3180.02    167.08 o 
  -2   3   8     3197.09     3181.19    169.79 o 
  -1   3   8     1484.23     1471.99     69.43 o 
   0   3   8      874.20      808.62     55.64 o 
   1   3   8      975.21     1072.35     60.90 o 
   2   3   8      217.56      201.06     37.97 o 
   3   3   8       24.76        0.91     27.23 o 
   4   3   8        1.38       -8.80     31.87 o 
   5   3   8      407.81      462.26     49.73 o 
   6   3   8     1661.22     1447.85     69.28 o 
   7   3   8      532.01      480.11     52.11 o 
   8   3   8      236.66      243.43     46.05 o 
   9   3   8      329.80      277.11     48.71 o 
 -13   4   8      133.45      125.98     37.51 o 
 -12   4   8      320.59      314.26     44.09 o 
 -11   4   8      119.97      136.22     47.65 o 
 -10   4   8      388.51      369.89     44.11 o 
  -9   4   8      152.01      175.34     34.33 o 
  -8   4   8      308.54      300.44     34.62 o 
  -7   4   8     1240.03     1273.06     52.23 o 
  -6   4   8      499.22      543.02     34.55 o 
  -5   4   8      110.91      106.88     24.00 o 
  -4   4   8     1313.34     1283.58     52.56 o 
  -3   4   8     1476.51     1604.77    147.16 o 
  -2   4   8      283.84      376.56     57.29 o 
  -1   4   8        0.62      -19.89     26.61 o 
   0   4   8       49.29       30.88     27.64 o 
   1   4   8      855.91      862.06     56.93 o 
   2   4   8     1919.40     1934.51     73.42 o 
   3   4   8      706.07      636.94     50.53 o 
   4   4   8      362.60      423.46     46.86 o 
   5   4   8       69.30       34.18     29.57 o 
   6   4   8       57.25       65.18     30.12 o 
   7   4   8       11.41       -1.20     27.16 o 
   8   4   8        0.58      -17.93     30.03 o 
   9   4   8      100.14      116.40     41.69 o 
 -12   5   8       12.70      -37.45     37.45 o 
 -11   5   8       14.53      -16.42     25.69 o 
 -10   5   8       14.11      -24.36     24.36 o 
  -9   5   8       12.46        6.61     30.68 o 
  -8   5   8      134.19      183.87     35.23 o 
  -7   5   8        7.32      -19.65     19.65 o 
  -6   5   8      623.32      642.68     43.34 o 
  -5   5   8      210.28      281.29     28.97 o 
  -4   5   8       25.86       39.65     21.09 o 
  -3   5   8       48.07       84.81     23.05 o 
  -2   5   8      325.96      367.94     34.51 o 
  -1   5   8        3.50      -19.71     19.71 o 
   0   5   8       15.68       14.53     20.10 o 
   1   5   8       12.27       -2.44     35.22 o 
   2   5   8        0.20       -5.16     18.03 o 
   3   5   8        0.41        1.74     18.56 o 
   4   5   8       26.41       -5.43     19.56 o 
   5   5   8      160.03      153.73     35.01 o 
   6   5   8        3.73       17.33     26.99 o 
   7   5   8       27.64       22.01     43.34 o 
   8   5   8       60.70       31.03     34.42 o 
 -12   6   8      152.43      156.01     60.08 o 
 -11   6   8      437.30      503.65     53.41 o 
 -10   6   8       26.12       47.72     40.95 o 
  -9   6   8        2.85      -13.68     24.95 o 
  -8   6   8      141.74      139.88     33.74 o 
  -7   6   8     1134.92     1160.35     53.54 o 
  -6   6   8      649.32      750.02     53.13 o 
  -5   6   8     1072.42     1001.72     69.86 o 
  -4   6   8      449.98      494.85     34.98 o 
  -3   6   8      150.61      144.95     25.11 o 
  -2   6   8      355.81      379.33     32.96 o 
  -1   6   8       48.95       41.78     24.72 o 
   0   6   8       55.52       69.54     25.16 o 
   1   6   8      328.19      392.85     35.50 o 
   2   6   8     1155.84     1141.77     49.49 o 
   3   6   8     1444.32     1445.04     52.98 o 
   4   6   8      233.30      242.88     39.58 o 
   5   6   8      245.82      247.15     42.95 o 
   6   6   8      182.17      134.42     35.78 o 
   7   6   8       99.06       85.43     34.97 o 
   8   6   8        4.60       15.06     32.79 o 
 -12   7   8       73.09       28.05     50.36 o 
 -11   7   8      249.50      231.96     43.83 o 
 -10   7   8      629.96      692.89     58.29 o 
  -9   7   8      440.98      530.57     51.48 o 
  -8   7   8     1057.84     1060.49     61.18 o 
  -7   7   8     1048.35      979.31     52.26 o 
  -6   7   8      845.49      925.53     52.04 o 
  -5   7   8       10.36       20.08     28.92 o 
  -4   7   8      803.57      844.63     51.25 o 
  -3   7   8      885.17      897.61     39.80 o 
  -2   7   8     1841.03     2025.39     55.31 o 
  -1   7   8      659.37      712.33     38.50 o 
   0   7   8     2088.09     1966.61     53.25 o 
   1   7   8      433.02      549.51     41.35 o 
   2   7   8       93.25       88.87     25.46 o 
   3   7   8       78.86       69.22     23.13 o 
   4   7   8        5.81      -19.81     24.95 o 
   5   7   8      126.52      152.26     39.04 o 
   6   7   8      385.17      347.51     53.78 o 
   7   7   8      527.77      526.60     53.52 o 
   8   7   8      425.30      551.53     94.66 o 
 -11   8   8      154.90      134.66     41.20 o 
 -10   8   8      155.21      162.11     40.35 o 
  -9   8   8        4.84      -26.17     26.17 o 
  -8   8   8       69.85       70.65     34.59 o 
  -7   8   8      425.40      370.15     45.44 o 
  -6   8   8      274.89      308.70     49.50 o 
  -5   8   8      441.02      430.46     42.97 o 
  -4   8   8      189.29      188.87     58.81 o 
  -3   8   8       71.85       41.32     28.07 o 
  -2   8   8       92.11       41.85     23.27 o 
  -1   8   8       36.25       28.35     20.20 o 
   0   8   8        4.31        2.65     19.88 o 
   1   8   8      707.75      718.89     38.03 o 
   2   8   8      340.63      309.98     33.48 o 
   3   8   8      121.49      135.93     27.74 o 
   4   8   8        2.42      -18.79     25.78 o 
   5   8   8        5.91        2.11     30.88 o 
   6   8   8       14.98      -17.44     28.93 o 
   7   8   8       47.40      -38.40     44.14 o 
 -11   9   8       58.97       19.28     38.09 o 
 -10   9   8      207.06      164.10     42.85 o 
  -9   9   8      266.26      214.08     45.58 o 
  -8   9   8       83.69       80.33     34.67 o 
  -7   9   8      176.52      154.85     55.53 o 
  -6   9   8        5.30       -6.63     32.73 o 
  -5   9   8        0.01        1.30     27.37 o 
  -4   9   8       34.55       37.68     36.75 o 
  -3   9   8      322.28      370.61     43.17 o 
  -2   9   8        6.03       25.81     26.33 o 
  -1   9   8      773.49      749.59     40.48 o 
   0   9   8      323.15      304.85     31.25 o 
   1   9   8      261.17      259.08     29.93 o 
   2   9   8       63.22       65.73     20.94 o 
   3   9   8        0.08      -20.64     20.64 o 
   4   9   8       55.09       64.73     31.49 o 
   5   9   8       74.42       87.77     36.38 o 
   6   9   8      341.82      373.05     74.90 o 
   7   9   8       60.24       17.69     56.89 o 
 -10  10   8      359.87      392.92     54.48 o 
  -9  10   8        0.39      -32.84     32.84 o 
  -8  10   8      172.12      207.43     48.20 o 
  -7  10   8      557.56      578.27     60.85 o 
  -6  10   8     1298.17     1269.91     62.64 o 
  -5  10   8     1852.35     1907.31     74.10 o 
  -4  10   8     2011.85     1812.29     72.91 o 
  -3  10   8      357.79      399.19     45.75 o 
  -2  10   8      238.20      223.84     38.36 o 
  -1  10   8        0.01      -16.20     27.74 o 
   0  10   8      250.76      250.06     29.39 o 
   1  10   8     1480.77     1440.84     50.35 o 
   2  10   8     1658.93     1694.68     53.23 o 
   3  10   8      938.36      889.30     47.89 o 
   4  10   8      455.49      422.80     49.21 o 
   5  10   8       99.21      107.88     52.27 o 
   6  10   8       31.25       40.16     52.59 o 
  -9  11   8      214.30      150.87     45.71 o 
  -8  11   8      168.53      194.77     46.28 o 
  -7  11   8      540.39      505.59     58.19 o 
  -6  11   8      328.66      292.85     41.51 o 
  -5  11   8        1.08      -26.51     26.51 o 
  -4  11   8      159.08      160.32     40.30 o 
  -3  11   8      248.90      303.68     44.15 o 
  -2  11   8      324.77      361.69     44.74 o 
  -1  11   8      363.87      405.67     54.85 o 
   0  11   8      302.80      338.53     40.57 o 
   1  11   8      305.25      333.46     33.55 o 
   2  11   8      303.98      366.10     33.84 o 
   3  11   8      104.80      106.26     31.21 o 
   4  11   8       47.32       34.58     50.04 o 
   5  11   8       48.25       77.45     58.48 o 
  -9  12   8       26.81      -11.82     35.39 o 
  -8  12   8        2.36      -15.57     34.43 o 
  -7  12   8       12.29        0.78     36.57 o 
  -6  12   8       53.71       42.46     34.26 o 
  -5  12   8      104.24       67.49     35.29 o 
  -4  12   8      313.96      271.25     43.10 o 
  -3  12   8        0.31       38.51     31.30 o 
  -2  12   8       93.03       62.10     32.21 o 
  -1  12   8       10.39       -4.98     27.79 o 
   0  12   8      156.53      115.46     32.38 o 
   1  12   8       46.49       48.02     29.67 o 
   2  12   8       31.77       30.77     23.24 o 
   3  12   8        2.76       18.58     31.71 o 
   4  12   8        1.63       -6.00     32.17 o 
   5  12   8       17.67       18.49     50.04 o 
  -8  13   8      283.30      313.09     58.93 o 
  -7  13   8      112.17      102.17     45.07 o 
  -6  13   8       27.61       15.35     33.89 o 
  -5  13   8       19.19      -26.32     26.32 o 
  -4  13   8      264.08      211.03     41.56 o 
  -3  13   8      488.01      529.69     68.06 o 
  -2  13   8      285.01      355.93     46.36 o 
  -1  13   8      510.46      542.15     50.61 o 
   0  13   8      370.32      427.51     68.50 o 
   1  13   8      114.46       79.12     31.23 o 
   2  13   8       28.16        6.14     31.26 o 
   3  13   8       30.25       33.66     35.93 o 
   4  13   8       50.47       55.85     37.13 o 
  -6  14   8      380.26      293.20     48.29 o 
  -5  14   8      409.11      390.08     52.23 o 
  -4  14   8      474.07      512.29     54.75 o 
  -3  14   8      218.06      190.77     40.89 o 
  -2  14   8      215.76      134.27     37.46 o 
  -1  14   8        7.59       45.98     29.72 o 
   0  14   8      129.65      112.06     32.64 o 
   1  14   8      235.88      208.84     76.41 o 
   2  14   8      498.34      602.04     93.54 o 
  -4  15   8        0.70      -31.18     31.18 o 
  -3  15   8        0.36       23.90     33.99 o 
  -2  15   8       28.37       -5.59     32.03 o 
  -1  15   8        1.73      -12.50     29.23 o 
   0  15   8       30.82       46.27     35.83 o 
 -11   1   9      151.06      170.67     73.62 o 
 -10   1   9       72.22       48.45     33.71 o 
  -9   1   9       10.50       10.91     24.30 o 
  -8   1   9      120.93      149.93     45.18 o 
  -7   1   9      956.20      998.35     69.36 o 
  -6   1   9       14.05       16.37     39.76 o 
  -5   1   9      350.87      354.75     52.09 o 
  -4   1   9     1017.41     1088.47     70.05 o 
  -3   1   9     2056.63     2122.18     86.75 o 
  -2   1   9      119.61      180.61     41.29 o 
  -1   1   9       11.59        0.19     29.33 o 
   0   1   9       20.67       26.55     29.16 o 
   1   1   9       10.44       28.72     28.41 o 
   2   1   9      258.67      296.11     66.13 o 
   3   1   9      142.31      216.62     39.10 o 
   4   1   9       26.86       22.87     27.57 o 
   5   1   9      727.07      670.30     54.31 o 
   6   1   9     1437.01     1221.01     69.41 o 
   7   1   9       86.35       57.19     34.03 o 
   8   1   9       22.09        2.91     32.45 o 
 -11   2   9      131.81      127.32     69.16 o 
 -10   2   9      496.48      595.41     56.39 o 
  -9   2   9     1052.68     1229.98    153.62 o 
  -8   2   9     1512.43     1515.08     75.37 o 
  -7   2   9     1065.91     1138.25     72.31 o 
  -6   2   9       74.85      116.46     64.06 o 
  -5   2   9        2.19      -20.97     33.94 o 
  -4   2   9        1.07      -27.86     31.21 o 
  -3   2   9      792.61      873.65     66.21 o 
  -2   2   9      384.39      412.04     47.61 o 
  -1   2   9      958.52      897.22     60.81 o 
   0   2   9     1345.32     1340.51     70.15 o 
   1   2   9      562.19      617.61     53.67 o 
   2   2   9      457.27      474.27     51.43 o 
   3   2   9        9.42       13.86     28.99 o 
   4   2   9       17.92       10.70     27.88 o 
   5   2   9      411.95      360.94     47.36 o 
   6   2   9      568.33      561.81     56.60 o 
   7   2   9      135.59      127.31     62.47 o 
   8   2   9       74.04       45.97     35.42 o 
 -12   3   9       94.60      -33.78     63.42 o 
 -11   3   9       23.11       16.61     36.01 o 
 -10   3   9      133.04      153.18     41.20 o 
  -9   3   9      139.97      162.08     82.55 o 
  -8   3   9      104.60       74.48     80.79 o 
  -7   3   9        5.27      -14.60     21.94 o 
  -6   3   9      242.21      259.30     65.41 o 
  -5   3   9      279.09      317.10     49.17 o 
  -4   3   9      179.18      226.45     46.47 o 
  -3   3   9      115.88      155.92     41.12 o 
  -2   3   9       21.10       10.03     31.60 o 
  -1   3   9        0.08       -1.08     26.44 o 
   0   3   9       67.68       46.85     30.51 o 
   1   3   9       10.08        4.21     33.07 o 
   2   3   9       40.23       50.36     26.69 o 
   3   3   9       51.02       17.15     27.29 o 
   4   3   9      443.69      428.16     47.88 o 
   5   3   9      263.48      285.79     88.84 o 
   6   3   9        7.75      -18.46     27.71 o 
   7   3   9       50.55       23.31     32.50 o 
   8   3   9        3.31      -29.06     29.06 o 
 -11   4   9       50.22        6.07     34.22 o 
 -10   4   9      470.99      558.77     60.00 o 
  -9   4   9      137.12      137.02     39.56 o 
  -8   4   9      278.95      307.31     47.28 o 
  -7   4   9      386.55      345.35     47.33 o 
  -6   4   9      125.58      129.48     29.90 o 
  -5   4   9        2.82       -9.86     21.84 o 
  -4   4   9      459.10      515.45     52.61 o 
  -3   4   9      583.79      555.92     52.91 o 
  -2   4   9      186.36      258.25     45.18 o 
  -1   4   9      200.96      240.56     78.16 o 
   0   4   9      579.09      587.20     52.02 o 
   1   4   9       44.18       34.99     29.95 o 
   2   4   9        1.09      -13.35     24.28 o 
   3   4   9       10.03       -3.57     27.66 o 
   4   4   9       80.71       72.05     32.85 o 
   5   4   9       12.25       -9.86     27.67 o 
   6   4   9       82.58       91.39     34.80 o 
   7   4   9      222.61      160.20     39.60 o 
 -12   5   9      579.15      543.56     82.23 o 
 -11   5   9      614.09      634.63     56.95 o 
 -10   5   9       26.57       32.52     31.69 o 
  -9   5   9       99.78       83.93     39.28 o 
  -8   5   9       78.80       59.62     37.73 o 
  -7   5   9      310.84      440.02     55.50 o 
  -6   5   9      560.79      634.41     56.60 o 
  -5   5   9     1515.70     1473.34     67.77 o 
  -4   5   9     1162.99     1110.34     66.42 o 
  -3   5   9     1056.83     1043.76     49.74 o 
  -2   5   9      241.11      290.13     34.36 o 
  -1   5   9       38.64       49.66     25.68 o 
   0   5   9       95.80      134.46     35.59 o 
   1   5   9      736.18      733.10     58.56 o 
   2   5   9      767.43      847.46     58.18 o 
   3   5   9      794.02      805.78     48.59 o 
   4   5   9      518.85      556.12     54.86 o 
   5   5   9      757.72      854.39     59.02 o 
   6   5   9      337.12      288.47     44.11 o 
   7   5   9        0.48       -3.18     31.15 o 
 -11   6   9       22.71      -12.94     30.82 o 
 -10   6   9       11.39      -19.19     25.90 o 
  -9   6   9      128.35      119.08     31.98 o 
  -8   6   9      661.46      707.56     61.15 o 
  -7   6   9      475.87      474.71     98.16 o 
  -6   6   9      311.51      323.85     47.69 o 
  -5   6   9       82.12       40.35     33.09 o 
  -4   6   9        3.07       -2.89     22.84 o 
  -3   6   9      327.39      320.03     35.11 o 
  -2   6   9      350.95      379.17     42.28 o 
  -1   6   9        4.17      -18.45     20.21 o 
   0   6   9      245.18      271.17     32.85 o 
   1   6   9     1337.91     1326.36     55.13 o 
   2   6   9      646.60      668.29     44.67 o 
   3   6   9       38.61       32.71     23.93 o 
   4   6   9        4.84        0.29     29.60 o 
   5   6   9      172.52      119.25     44.14 o 
   6   6   9      191.85       85.21     52.75 o 
   7   6   9      311.10      270.91     58.96 o 
 -11   7   9        9.33      -29.71     33.15 o 
 -10   7   9        3.50      -11.75     29.88 o 
  -9   7   9      170.87      192.90     35.77 o 
  -8   7   9       51.47       13.70     27.10 o 
  -7   7   9       20.13       24.98     27.99 o 
  -6   7   9      241.72      292.65     50.50 o 
  -5   7   9        4.05        3.26     29.09 o 
  -4   7   9       45.07       17.27     39.04 o 
  -3   7   9       21.41       43.56     23.58 o 
  -2   7   9       18.49        7.01     21.46 o 
  -1   7   9        3.18      -19.02     19.02 o 
   0   7   9       92.36       94.21     27.07 o 
   1   7   9       11.72      -15.85     20.95 o 
   2   7   9        6.65       -2.83     21.51 o 
   3   7   9      151.71      127.90     32.99 o 
   4   7   9       54.60       75.94     61.99 o 
   5   7   9       50.36       26.61     32.49 o 
   6   7   9       93.45       55.37     34.23 o 
 -10   8   9       88.21       27.48     37.44 o 
  -9   8   9      393.97      423.72     45.85 o 
  -8   8   9     1014.78     1036.64     58.34 o 
  -7   8   9      560.70      707.90     62.74 o 
  -6   8   9       97.38       63.15     31.39 o 
  -5   8   9       12.36      -10.12     31.36 o 
  -4   8   9      432.59      440.80     70.51 o 
  -3   8   9      392.70      419.60     52.52 o 
  -2   8   9      568.05      602.49     70.68 o 
  -1   8   9       86.34      126.72     27.99 o 
   0   8   9      478.68      498.24     51.97 o 
   1   8   9     1130.05     1077.23     51.67 o 
   2   8   9      679.01      762.12     58.46 o 
   3   8   9      118.06       83.45     27.01 o 
   4   8   9      149.26       83.02     34.52 o 
   5   8   9      191.71      171.52     41.95 o 
   6   8   9      590.80      593.08     60.41 o 
 -10   9   9       82.52       77.45     40.02 o 
  -9   9   9        1.97      -28.29     28.29 o 
  -8   9   9       99.17      107.59     36.45 o 
  -7   9   9      341.00      373.20     51.91 o 
  -6   9   9      687.94      751.17     80.82 o 
  -5   9   9      933.38      924.50     58.05 o 
  -4   9   9      954.56      857.76     67.62 o 
  -3   9   9      878.14      886.31     88.20 o 
  -2   9   9      268.13      360.92    126.69 o 
  -1   9   9        1.60       -2.75     21.80 o 
   0   9   9      121.77      101.21     27.31 o 
   1   9   9      505.35      485.14     41.96 o 
   2   9   9      759.71      781.89     47.68 o 
   3   9   9      679.93      762.38     58.76 o 
   4   9   9      465.89      599.46     56.05 o 
   5   9   9      190.07      218.15     44.93 o 
  -9  10   9       10.09      -29.24     29.24 o 
  -8  10   9       55.59       22.24     40.47 o 
  -7  10   9       38.28       49.64     33.43 o 
  -6  10   9       56.49       12.82     32.08 o 
  -5  10   9        3.88       -9.65     29.91 o 
  -4  10   9       28.31        0.96     30.28 o 
  -3  10   9       94.04       80.40     38.00 o 
  -2  10   9       15.33       -8.40     30.01 o 
  -1  10   9       15.73      -27.79     27.79 o 
   0  10   9        5.38       19.68     24.09 o 
   1  10   9       55.61        5.91     22.75 o 
   2  10   9       33.67       16.34     23.57 o 
   3  10   9      101.92      124.69     37.95 o 
   4  10   9       11.15      -30.53     30.53 o 
   5  10   9        2.10      -43.03     43.03 o 
  -8  11   9       19.81        5.18     33.32 o 
  -7  11   9       60.60       52.29     36.74 o 
  -6  11   9      386.20      412.43     60.81 o 
  -5  11   9      568.39      416.06     92.78 o 
  -4  11   9      802.70      772.45     75.40 o 
  -3  11   9      335.76      294.46     44.55 o 
  -2  11   9       77.60       56.99     36.41 o 
  -1  11   9       40.40      -10.65     46.53 o 
   0  11   9      212.35      201.67     42.27 o 
   1  11   9      201.40      147.09     30.79 o 
   2  11   9      408.09      511.68     61.56 o 
   3  11   9      279.68      245.48     47.06 o 
   4  11   9       57.77      -31.07     47.81 o 
  -7  12   9      422.16      386.53     50.78 o 
  -6  12   9      141.47      101.19     63.70 o 
  -5  12   9        2.36      -30.36     30.36 o 
  -4  12   9       83.58       45.69     32.79 o 
  -3  12   9      316.53      314.56     44.98 o 
  -2  12   9      215.13      217.26     41.20 o 
  -1  12   9      372.91      361.89     53.95 o 
   0  12   9      821.04      750.86    108.60 o 
   1  12   9      821.67      769.17     64.57 o 
   2  12   9      482.87      513.58     57.49 o 
   3  12   9        9.29      -29.96     49.08 o 
  -6  13   9       20.20      -29.84     30.86 o 
  -5  13   9      237.14      299.68     48.40 o 
  -4  13   9      244.94      181.26     41.12 o 
  -3  13   9       77.68       52.34     37.09 o 
  -2  13   9       43.27      -25.69     29.75 o 
  -1  13   9       29.68      -10.67     26.93 o 
   0  13   9        7.13      -26.79     32.72 o 
   1  13   9        6.42      -29.14     29.14 o 
  -3  14   9       87.74       74.70     35.87 o 
  -2  14   9       40.76       67.07     34.16 o 
  -9   0  10        8.12       29.48     58.80 o 
  -8   0  10       13.78       -3.98     53.86 o 
  -7   0  10      270.26      381.49     81.91 o 
  -6   0  10     1668.23     1666.53    120.31 o 
  -5   0  10      307.36      399.98     80.95 o 
  -4   0  10       48.81       32.03     54.98 o 
  -3   0  10     1333.09     1369.49    108.04 o 
  -2   0  10      480.60      561.72     79.20 o 
  -1   0  10      291.45      357.43     71.55 o 
   0   0  10       59.76       51.47     47.49 o 
   1   0  10        8.58       -4.14     45.89 o 
   2   0  10      231.22      318.87     68.68 o 
   3   0  10      912.49      555.03     77.29 o 
   4   0  10     1603.08     1332.68     96.57 o 
   5   0  10      598.93      631.68     84.14 o 
   6   0  10      139.32      142.94     58.00 o 
 -10   1  10      135.79      144.86     39.66 o 
  -9   1  10      603.08      700.68    103.42 o 
  -8   1  10      656.45      788.72     91.95 o 
  -7   1  10      272.41      249.70     50.17 o 
  -6   1  10        1.91      -23.91     37.57 o 
  -5   1  10       16.48       56.27     49.08 o 
  -4   1  10      345.28      367.03     52.37 o 
  -3   1  10       37.83       46.57     36.56 o 
  -2   1  10      341.87      333.64     48.20 o 
  -1   1  10      702.83      756.05     61.35 o 
   0   1  10      543.22      625.29     56.36 o 
   1   1  10      448.54      490.69     53.07 o 
   2   1  10      435.41      355.40    124.62 o 
   3   1  10        7.96      -16.08     27.17 o 
   4   1  10       20.10       -7.59     26.83 o 
   5   1  10       99.19      106.77     35.93 o 
   6   1  10       70.52       43.52     32.84 o 
 -11   2  10       53.19       58.29     37.44 o 
 -10   2  10        0.97      -25.42     57.77 o 
  -9   2  10       12.42       -0.48     31.22 o 
  -8   2  10        1.32       -9.47     35.38 o 
  -7   2  10       20.74        1.06     41.25 o 
  -6   2  10      492.19      611.21     99.92 o 
  -5   2  10      360.18      461.56     57.09 o 
  -4   2  10        4.52       11.67     34.04 o 
  -3   2  10        0.77      -16.49     42.39 o 
  -2   2  10      139.81      180.99     40.45 o 
  -1   2  10       80.32       84.47     35.60 o 
   0   2  10        0.16        1.12     28.17 o 
   1   2  10      180.91      144.18     36.84 o 
   2   2  10      197.84      211.73     44.31 o 
   3   2  10      125.63       96.25     35.55 o 
   4   2  10      144.31      104.90     35.40 o 
   5   2  10        7.86      -32.42     44.22 o 
   6   2  10        0.45      -15.35     28.13 o 
 -11   3  10       69.37       47.89     41.63 o 
 -10   3  10      242.27      265.62     48.32 o 
  -9   3  10     1204.79     1300.07     76.31 o 
  -8   3  10     1108.35     1278.21     73.88 o 
  -7   3  10      979.12     1049.54     68.15 o 
  -6   3  10      190.47      281.67     50.09 o 
  -5   3  10       33.98       37.11     35.81 o 
  -4   3  10        0.45       -9.32     34.12 o 
  -3   3  10      427.87      451.19     52.09 o 
  -2   3  10     1053.71     1130.04     69.92 o 
  -1   3  10      503.02      582.49     57.46 o 
   0   3  10     1213.91     1064.18    136.09 o 
   1   3  10     1078.63     1175.45     70.25 o 
   2   3  10       84.22       78.29     31.33 o 
   3   3  10        4.27       18.85     30.58 o 
   4   3  10      237.89      160.11     38.06 o 
   5   3  10       41.65       47.22     32.33 o 
   6   3  10       43.17       20.07     54.18 o 
 -11   4  10      242.93      214.80     50.58 o 
 -10   4  10       89.79      103.83     40.16 o 
  -9   4  10       92.76       95.37     38.26 o 
  -8   4  10        3.67      -16.60     29.36 o 
  -7   4  10      180.00      273.32     61.67 o 
  -6   4  10      188.32      234.23     36.39 o 
  -5   4  10      224.70      244.05     35.36 o 
  -4   4  10     1490.42     1564.65     77.87 o 
  -3   4  10     1501.64     1519.80     75.55 o 
  -2   4  10      221.25      283.54     46.96 o 
  -1   4  10        0.70      -24.91     27.25 o 
   0   4  10        0.45      -13.03     27.41 o 
   1   4  10        3.20      -11.12     28.74 o 
   2   4  10      688.84      626.39     55.72 o 
   3   4  10      164.32      160.61     39.25 o 
   4   4  10      337.44      357.99     51.27 o 
   5   4  10      430.04      446.12     53.43 o 
   6   4  10      502.26      446.56     59.84 o 
 -11   5  10        0.19       -8.57     47.57 o 
 -10   5  10        1.58       10.59     39.62 o 
  -9   5  10       81.61      100.39     41.16 o 
  -8   5  10       16.78       14.96     41.19 o 
  -7   5  10       63.03       49.16     36.19 o 
  -6   5  10      113.91      135.46     38.66 o 
  -5   5  10      369.66      397.40     40.81 o 
  -4   5  10      401.79      325.12     74.55 o 
  -3   5  10       15.41        6.52     23.18 o 
  -2   5  10       16.99        0.14     22.47 o 
  -1   5  10      118.11      106.12     26.33 o 
   0   5  10       21.52        4.04     32.47 o 
   1   5  10       22.77       33.29     31.16 o 
   2   5  10      118.72      115.51     27.78 o 
   3   5  10      136.73      129.77     29.76 o 
   4   5  10      318.01      294.67     46.42 o 
   5   5  10       16.40        7.75     34.05 o 
   6   5  10       65.45       91.60     40.12 o 
 -10   6  10        9.76      -12.60     36.52 o 
  -9   6  10       13.35      -16.74     35.59 o 
  -8   6  10       60.37       81.55     38.08 o 
  -7   6  10      107.84      135.72     40.15 o 
  -6   6  10      307.05      373.74     50.66 o 
  -5   6  10      461.18      476.56     58.70 o 
  -4   6  10      309.76      262.32     44.95 o 
  -3   6  10     1066.84      941.58     51.46 o 
  -2   6  10       95.34       74.94     27.35 o 
  -1   6  10        8.78        3.97     21.55 o 
   0   6  10        0.18      -18.41     21.66 o 
   1   6  10      415.88      431.78     41.74 o 
   2   6  10      418.63      446.18     42.38 o 
   3   6  10     1024.07     1106.05     83.43 o 
   4   6  10      160.28      244.88     46.02 o 
   5   6  10      121.65       92.23     39.24 o 
 -10   7  10      314.37      264.69     55.47 o 
  -9   7  10       59.71       51.89     51.23 o 
  -8   7  10      349.37      275.57     50.88 o 
  -7   7  10      294.85      347.38     53.86 o 
  -6   7  10      247.88      212.86     47.39 o 
  -5   7  10       72.10       68.02     40.12 o 
  -4   7  10       22.78      -40.48     40.48 o 
  -3   7  10        1.43      -19.19     28.96 o 
  -2   7  10      282.96      327.49     52.44 o 
  -1   7  10      427.71      469.07     42.89 o 
   0   7  10      828.90      897.16     50.90 o 
   1   7  10      691.56      743.46     49.63 o 
   2   7  10      583.86      594.68     46.29 o 
   3   7  10      182.66      124.40     37.34 o 
   4   7  10        0.01       13.27     30.49 o 
   5   7  10      110.91       88.37     38.02 o 
  -9   8  10       10.99      -33.43     35.88 o 
  -8   8  10       24.06      -17.48     37.10 o 
  -7   8  10       15.67       22.10     37.79 o 
  -6   8  10        2.43       -3.85     34.14 o 
  -5   8  10      187.36      117.20     59.92 o 
  -4   8  10       80.51       70.05     39.02 o 
  -3   8  10      323.46      298.66     54.74 o 
  -2   8  10       80.18       32.35     34.37 o 
  -1   8  10       61.08        2.44     32.48 o 
   0   8  10        5.36       -0.16     23.70 o 
   1   8  10        3.17      -20.25     20.25 o 
   2   8  10        4.94      -19.66     24.55 o 
   3   8  10      117.65       94.00     41.43 o 
   4   8  10      157.57      184.40     55.30 o 
  -8   9  10       10.10      -18.81     37.37 o 
  -7   9  10       55.67       29.13     37.86 o 
  -6   9  10       35.07        7.31     35.51 o 
  -5   9  10        1.59      -35.38     35.38 o 
  -4   9  10        7.47      -19.28     31.19 o 
  -3   9  10      105.08       58.69     38.59 o 
  -2   9  10      129.51      114.69     39.93 o 
  -1   9  10      516.35      507.97     57.16 o 
   0   9  10      392.83      433.02     43.94 o 
   1   9  10       70.87       56.28     25.66 o 
   2   9  10        1.00       -3.82     23.26 o 
   3   9  10       14.94      -16.63     33.91 o 
   4   9  10      156.73      113.96     70.12 o 
  -8  10  10       17.42       -1.12     41.65 o 
  -7  10  10       46.73      -17.11     83.50 o 
  -6  10  10      449.36      523.66     64.76 o 
  -5  10  10      701.37      729.48     68.35 o 
  -4  10  10      909.97      858.89     72.13 o 
  -3  10  10      416.78      418.20     56.55 o 
  -2  10  10      174.82      155.68     40.20 o 
  -1  10  10        0.53      -27.04     27.04 o 
   0  10  10       44.19       18.93     44.78 o 
   1  10  10       30.29       15.45     26.41 o 
   2  10  10      342.29      307.03     39.04 o 
   3  10  10      803.26      780.05     63.85 o 
  -6  11  10       94.63       91.08     44.68 o 
  -5  11  10       13.79      -35.61     35.61 o 
  -4  11  10        0.11        0.90     37.72 o 
  -3  11  10       10.10       -2.35     34.91 o 
  -2  11  10       56.04        9.24     33.74 o 
  -1  11  10       86.87       37.94     35.52 o 
   0  11  10      124.31       80.80     37.89 o 
   1  11  10      376.52      308.82     50.55 o 
   2  11  10      285.27      269.79     72.67 o 
  -5  12  10        3.12      -24.56     38.70 o 
  -4  12  10        7.90       33.64     39.28 o 
  -3  12  10        2.44      -38.32     60.08 o 
  -2  12  10        0.29       -6.38     60.71 o 
  -1  12  10       13.06      -14.29     31.13 o 
   0  12  10       19.94      -11.65     30.20 o 
 -10   1  11       88.34      167.07     44.20 o 
  -9   1  11      219.15      326.36     86.53 o 
  -8   1  11        6.06        6.15     45.81 o 
  -7   1  11       51.28       87.55     47.73 o 
  -6   1  11      110.96      148.96     46.97 o 
  -5   1  11      600.19      779.06     69.90 o 
  -4   1  11     1405.31     1500.94     82.35 o 
  -3   1  11     1388.54     1483.56     81.05 o 
  -2   1  11      339.57      354.23     64.06 o 
  -1   1  11        1.16        4.94     30.73 o 
   0   1  11        7.11       -7.96     29.32 o 
   1   1  11        1.38      -13.33     34.26 o 
   2   1  11      725.45      706.82     63.89 o 
   3   1  11      450.68      413.20     50.19 o 
   4   1  11      607.78      569.37    115.53 o 
   5   1  11      505.80      434.95     56.39 o 
 -10   2  11      195.40      152.60     44.80 o 
  -9   2  11      592.27      676.30     68.03 o 
  -8   2  11     1069.09     1200.21     74.28 o 
  -7   2  11     1243.55     1330.87     79.69 o 
  -6   2  11      776.45      929.93     75.01 o 
  -5   2  11       69.53       15.87     37.23 o 
  -4   2  11        5.97       24.88     37.00 o 
  -3   2  11       71.24       46.13     35.53 o 
  -2   2  11      685.84      688.65     89.48 o 
  -1   2  11     1333.88     1389.81     77.51 o 
   0   2  11      771.90      889.04     65.52 o 
   1   2  11      811.15      877.33    102.15 o 
   2   2  11      532.95      570.89     60.21 o 
   3   2  11       52.57       70.82     33.80 o 
   4   2  11        5.16      -30.69     30.69 o 
   5   2  11      111.31       75.96     38.03 o 
 -10   3  11       74.65       83.62     39.89 o 
  -9   3  11       10.86      -21.37     31.58 o 
  -8   3  11        1.42        1.54     36.17 o 
  -7   3  11       53.46       42.79     34.63 o 
  -6   3  11      249.95      263.79     51.82 o 
  -5   3  11        5.11      -34.97     34.97 o 
  -4   3  11       24.05        6.39     36.60 o 
  -3   3  11      180.20      206.79     46.18 o 
  -2   3  11      201.91      190.35     74.42 o 
  -1   3  11       28.12       36.12     33.41 o 
   0   3  11       41.27       68.90     35.71 o 
   1   3  11        7.87       13.55     30.63 o 
   2   3  11       39.40       89.79     35.60 o 
   3   3  11        9.59      -30.88     30.88 o 
   4   3  11      153.62      150.17     42.24 o 
  -9   4  11      131.79      140.23     44.08 o 
  -8   4  11      342.90      382.31     57.01 o 
  -7   4  11      309.32      355.99     53.80 o 
  -6   4  11      445.23      512.83     66.37 o 
  -5   4  11       93.15       36.79     27.16 o 
  -4   4  11      770.31      696.71     62.79 o 
  -3   4  11       53.60       58.65     36.58 o 
  -2   4  11      122.49       87.01     37.91 o 
  -1   4  11      205.29      265.55     75.61 o 
   0   4  11      163.65      153.52     56.41 o 
   1   4  11      112.12       45.80     31.86 o 
   2   4  11       20.17       -3.18     31.74 o 
   3   4  11        1.13       14.00     34.21 o 
   4   4  11      141.24      141.22     42.25 o 
  -9   5  11       69.28       92.88     42.60 o 
  -8   5  11       91.89       55.42     38.40 o 
  -7   5  11       11.92       24.06     36.77 o 
  -6   5  11      409.95      466.64     99.76 o 
  -5   5  11     1009.51     1003.80     71.44 o 
  -4   5  11      443.18      449.25     44.80 o 
  -3   5  11     1288.00     1295.86     60.56 o 
  -2   5  11      860.10      863.92     50.77 o 
  -1   5  11       55.60       59.63     27.43 o 
   0   5  11       18.25       -0.10     24.21 o 
   1   5  11      214.52      197.20     33.38 o 
   2   5  11      242.40      297.63     37.72 o 
   3   5  11      507.59      535.71     64.26 o 
   4   5  11      434.32      425.09     57.57 o 
  -9   6  11       72.87       95.11     43.79 o 
  -8   6  11      235.59      207.80     80.00 o 
  -7   6  11      199.35      195.47     60.47 o 
  -6   6  11       44.43       13.56     34.97 o 
  -5   6  11        3.75      -28.37     28.37 o 
  -4   6  11      267.69      201.24     46.24 o 
  -3   6  11       16.25       41.45     26.34 o 
  -2   6  11       56.69       25.82     27.22 o 
  -1   6  11       91.81       16.66     25.27 o 
   0   6  11      344.28      354.38     39.74 o 
   1   6  11      527.49      533.24     45.69 o 
   2   6  11      279.70      212.82     35.17 o 
   3   6  11       81.40      138.09     42.31 o 
  -8   7  11        0.18      -40.60     43.19 o 
  -7   7  11        0.11      -33.47     33.47 o 
  -6   7  11       48.48       47.57     37.15 o 
  -5   7  11       87.83       77.89     43.26 o 
  -4   7  11        7.21       23.42     36.03 o 
  -3   7  11       15.13        4.24     30.59 o 
  -2   7  11       49.53       42.99     26.41 o 
  -1   7  11        2.31       -9.52     23.96 o 
   0   7  11        0.05      -15.87     23.72 o 
   1   7  11       34.40       -7.66     24.68 o 
   2   7  11      123.00      103.61     32.09 o 
   3   7  11      244.99      211.96     64.14 o 
  -7   8  11      250.74      222.50     51.16 o 
  -6   8  11      153.91      164.55     48.42 o 
  -5   8  11       32.76      -27.14     32.02 o 
  -4   8  11        0.69       17.22     36.36 o 
  -3   8  11        0.66       16.12     37.43 o 
  -2   8  11      204.39      253.35     48.99 o 
  -1   8  11      341.54      315.22     39.28 o 
   0   8  11      539.86      520.15     48.34 o 
   1   8  11      591.24      517.92     48.75 o 
   2   8  11      303.41      216.34     39.20 o 
  -6   9  11        1.37      -35.66     35.66 o 
  -5   9  11      277.10      253.74     53.52 o 
  -4   9  11      376.16      394.34     59.12 o 
  -3   9  11      594.39      616.95     66.35 o 
  -2   9  11      153.17      147.82     44.33 o 
  -1   9  11       16.51       -1.46     40.16 o 
   0   9  11        2.18      -18.51     27.97 o 
   1   9  11       40.18       27.75     28.57 o 
  -5  10  11        8.67       10.94     65.65 o 
  -4  10  11        8.00      -19.42     42.23 o 
  -3  10  11       10.24       17.81     35.44 o 
  -2  10  11       20.72      -14.01     32.88 o 
  -1  10  11       31.28        3.02     30.25 o 
  -8   0  12      189.85      144.69     79.52 o 
  -7   0  12        1.25        0.64     55.61 o 
  -6   0  12      284.26      347.07     81.43 o 
  -5   0  12      639.94      824.18    107.88 o 
  -4   0  12     1304.98     1394.67    121.27 o 
  -3   0  12     1176.25     1180.98    109.48 o 
  -2   0  12      905.97      761.24     92.90 o 
  -1   0  12      145.04      156.80     58.48 o 
   0   0  12       15.67      -25.50     45.10 o 
   1   0  12        0.42      -13.07     49.08 o 
   2   0  12      245.85      195.69     65.81 o 
  -8   1  12      145.70      235.27     60.79 o 
  -7   1  12      191.53      182.29     53.63 o 
  -6   1  12      102.41      155.06     52.99 o 
  -5   1  12      169.02      119.46     46.74 o 
  -4   1  12      112.34      111.58     44.98 o 
  -3   1  12       34.98       42.24     35.38 o 
  -2   1  12      195.66      178.30     44.62 o 
  -1   1  12      442.55      357.09     51.70 o 
   0   1  12      152.27       87.71     37.41 o 
   1   1  12       92.11       92.73     38.68 o 
   2   1  12      152.00      161.33     45.00 o 
  -8   2  12      136.70      150.60     46.70 o 
  -7   2  12       27.37      -48.38     65.26 o 
  -6   2  12       19.99       30.88     43.13 o 
  -5   2  12       69.04      104.97     43.98 o 
  -4   2  12       72.12       20.39     41.25 o 
  -3   2  12       58.54       20.37     37.28 o 
  -2   2  12      140.72      122.03     43.87 o 
  -1   2  12       56.15       82.41     41.14 o 
   0   2  12       12.31      -27.76     27.76 o 
   1   2  12        1.14        8.28     32.35 o 
   2   2  12        4.59       31.12     35.60 o 
  -8   3  12      579.82      685.87     72.04 o 
  -7   3  12      425.74      435.48     59.87 o 
  -6   3  12      239.14      299.15     56.86 o 
  -5   3  12       98.69       70.09     46.29 o 
  -4   3  12       11.56       12.11     34.46 o 
  -3   3  12        8.87      -12.09     33.20 o 
  -2   3  12      263.64      281.19     53.24 o 
  -1   3  12      716.62      713.82     65.01 o 
   0   3  12      358.97      283.08     46.59 o 
   1   3  12      339.71      361.60     56.34 o 
   2   3  12      174.54      161.99     45.07 o 
  -7   4  12       16.15      -34.50     34.50 o 
  -6   4  12      331.98      337.21     56.16 o 
  -5   4  12      531.88      568.02     63.98 o 
  -4   4  12      599.14      657.73     66.84 o 
  -3   4  12      203.81      299.25     52.44 o 
  -2   4  12       95.72       72.22     39.36 o 
  -1   4  12       30.43       -6.41     33.23 o 
   0   4  12        6.94        1.22     35.83 o 
   1   4  12       34.89       21.46     34.84 o 
   2   4  12       80.05       44.14     69.00 o 
  -7   5  12        0.03       -9.43     36.17 o 
  -6   5  12        0.81      -32.47     33.28 o 
  -5   5  12       44.66       48.45     39.16 o 
  -4   5  12        9.09        7.36     27.85 o 
  -3   5  12       36.86       18.74     25.75 o 
  -2   5  12        4.50       -3.17     24.80 o 
  -1   5  12        4.66       14.40     27.31 o 
   0   5  12        2.14       26.74     26.89 o 
   1   5  12       12.90      -13.11     25.67 o 
  -6   6  12        1.66      -21.96     32.20 o 
  -5   6  12      966.48     1032.30    125.57 o 
  -4   6  12      515.80      522.58     66.73 o 
  -3   6  12      170.84      210.60     67.07 o 
  -2   6  12       77.97      101.61     32.66 o 
  -1   6  12       49.46       36.40     29.12 o 
   0   6  12       69.48       66.04     29.41 o 
  -5   7  12       80.39       37.32     41.72 o 
  -4   7  12        1.69        2.56     89.96 o 
  -3   7  12       61.11       57.46     37.43 o 
  -2   7  12       36.63       59.80     30.44 o 
  -1   7  12      380.05      385.89     45.07 o 
  -5   1  13       67.31       65.64     48.39 o 
  -4   1  13      305.97      348.46     58.91 o 
  -3   1  13      313.92      289.89     54.74 o 
  -2   1  13      301.52      299.67     55.01 o 
  -4   2  13       55.34       30.58     39.93 o 
  -3   2  13        1.64       21.17     50.28 o 
  -2   2  13       40.00       -6.37     37.91 o 
                                                 
